# Supplementary material for: Genome-wide identification and expression analysis of the AUX/IAA gene family in turnip (Brassica rapa ssp. rapa)
Source: BMC Plant Biol. 2023 Jun 27;23:342. doi: 10.1186/s12870-023-04356-y (PMC10294438; doi:10.1186/s12870-023-04356-y)
Supplement: Supplementary file 1 — Supplementary Material 1 [file 12870_2023_4356_MOESM1_ESM.xlsx]

## Sheet: S1
Supplementary Table 1 Analysis of amino acid sequence characteristics of Aux/IAA gene family in turnip
Gene name	Gene ID	Amino acid no.	Molecular weight(Da)	Isoelectric points	Instability Index	Aliphatic index	GRAVY	GO_annotation
BrrIAA1	GENE.Unigene001397~~Unigene001397.p1	1036	114470	6.35	67.13	69.38	-0.605	Molecular Function: DNA binding (GO:0003677);; Molecular Function: DNA-binding transcription factor activity (GO:0003700);; Cellular Component: nucleus (GO:0005634);; Biological Process: transcription, DNA-templated (GO:0006351);; Biological Process: regulation of transcription, DNA-templated (GO:0006355);; Biological Process: multicellular organism development (GO:0007275);; Biological Process: …
BrrIAA2	GENE.Unigene001420~~Unigene001420.p1	1182	130781	6.44	74.95	67.83	-0.668	Molecular Function: DNA binding (GO:0003677);; Molecular Function: DNA-binding transcription factor activity (GO:0003700);; Cellular Component: nucleus (GO:0005634);; Biological Process: transcription, DNA-templated (GO:0006351);; Biological Process: regulation of transcription, DNA-templated (GO:0006355);; Biological Process: multicellular organism development (GO:0007275);; Biological Process: …
BrrIAA3	GENE.Unigene001452~~Unigene001452.p1	1186	131095	6.47	76.7	67.43	-0.683	Molecular Function: DNA binding (GO:0003677);; Molecular Function: DNA-binding transcription factor activity (GO:0003700);; Cellular Component: nucleus (GO:0005634);; Biological Process: transcription, DNA-templated (GO:0006351);; Biological Process: regulation of transcription, DNA-templated (GO:0006355);; Biological Process: multicellular organism development (GO:0007275);; Biological Process: …
BrrIAA4	GENE.Unigene001614~~Unigene001614.p1	1169	128879	6.51	74.6	67.41	-0.656	Molecular Function: DNA binding (GO:0003677);; Molecular Function: DNA-binding transcription factor activity (GO:0003700);; Cellular Component: nucleus (GO:0005634);; Biological Process: transcription, DNA-templated (GO:0006351);; Biological Process: regulation of transcription, DNA-templated (GO:0006355);; Biological Process: multicellular organism development (GO:0007275);; Biological Process: …
BrrIAA5	GENE.Unigene001733~~Unigene001733.p1	1161	128233	6.49	74.65	66.79	-0.677	Molecular Function: DNA binding (GO:0003677);; Molecular Function: DNA-binding transcription factor activity (GO:0003700);; Cellular Component: nucleus (GO:0005634);; Biological Process: transcription, DNA-templated (GO:0006351);; Biological Process: regulation of transcription, DNA-templated (GO:0006355);; Biological Process: multicellular organism development (GO:0007275);; Biological Process: …
BrrIAA6	GENE.Unigene002052~~Unigene002052.p1	807	88945.5	5.87	71.09	66.32	-0.699	Molecular Function: DNA binding (GO:0003677);; Molecular Function: DNA-binding transcription factor activity (GO:0003700);; Cellular Component: nucleus (GO:0005634);; Biological Process: transcription, DNA-templated (GO:0006351);; Biological Process: regulation of transcription, DNA-templated (GO:0006355);; Biological Process: multicellular organism development (GO:0007275);; Biological Process: …
BrrIAA7	GENE.Unigene002173~~Unigene002173.p1	1108	122344	6.4	68.7	69.11	-0.588	Molecular Function: DNA binding (GO:0003677);; Molecular Function: DNA-binding transcription factor activity (GO:0003700);; Cellular Component: nucleus (GO:0005634);; Biological Process: transcription, DNA-templated (GO:0006351);; Biological Process: regulation of transcription, DNA-templated (GO:0006355);; Biological Process: multicellular organism development (GO:0007275);; Biological Process: …
BrrIAA8	GENE.Unigene002362~~Unigene002362.p1	807	88945.5	5.87	71.09	66.32	-0.699	Molecular Function: DNA binding (GO:0003677);; Molecular Function: DNA-binding transcription factor activity (GO:0003700);; Cellular Component: nucleus (GO:0005634);; Biological Process: transcription, DNA-templated (GO:0006351);; Biological Process: regulation of transcription, DNA-templated (GO:0006355);; Biological Process: multicellular organism development (GO:0007275);; Biological Process: …
BrrIAA9	GENE.Unigene002418~~Unigene002418.p1	1093	120393	6.33	68.17	69.78	-0.586	Molecular Function: DNA binding (GO:0003677);; Molecular Function: DNA-binding transcription factor activity (GO:0003700);; Cellular Component: nucleus (GO:0005634);; Biological Process: transcription, DNA-templated (GO:0006351);; Biological Process: regulation of transcription, DNA-templated (GO:0006355);; Biological Process: multicellular organism development (GO:0007275);; Biological Process: …
BrrIAA10	GENE.Unigene002934~~Unigene002934.p1	654	71914.3	5.17	69.89	68.12	-0.482	Molecular Function: DNA binding (GO:0003677);; Molecular Function: DNA-binding transcription factor activity (GO:0003700);; Cellular Component: nucleus (GO:0005634);; Biological Process: transcription, DNA-templated (GO:0006351);; Biological Process: response to auxin (GO:0009733);; Biological Process: auxin-activated signaling pathway (GO:0009734);; Biological Process: flower development (GO:000…
BrrIAA11	GENE.Unigene003000~~Unigene003000.p1	807	88909.5	5.92	68.37	67.79	-0.505	Molecular Function: DNA binding (GO:0003677);; Molecular Function: DNA-binding transcription factor activity (GO:0003700);; Cellular Component: nucleus (GO:0005634);; Biological Process: transcription, DNA-templated (GO:0006351);; Biological Process: response to auxin (GO:0009733);; Biological Process: auxin-activated signaling pathway (GO:0009734);; Biological Process: flower development (GO:000…
BrrIAA12	GENE.Unigene003015~~Unigene003015.p1	699	76604.6	5.53	69.15	68.64	-0.477	Molecular Function: DNA binding (GO:0003677);; Molecular Function: DNA-binding transcription factor activity (GO:0003700);; Cellular Component: nucleus (GO:0005634);; Biological Process: transcription, DNA-templated (GO:0006351);; Biological Process: response to auxin (GO:0009733);; Biological Process: auxin-activated signaling pathway (GO:0009734);; Biological Process: flower development (GO:000…
BrrIAA13	GENE.Unigene003123~~Unigene003123.p1	905	99686.6	5.87	66.73	69.17	-0.487	Molecular Function: DNA binding (GO:0003677);; Molecular Function: DNA-binding transcription factor activity (GO:0003700);; Cellular Component: nucleus (GO:0005634);; Biological Process: transcription, DNA-templated (GO:0006351);; Biological Process: response to auxin (GO:0009733);; Biological Process: auxin-activated signaling pathway (GO:0009734);; Biological Process: flower development (GO:000…
BrrIAA14	GENE.Unigene003205~~Unigene003205.p1	1052	116639	6.17	62.08	64.44	-0.643	Molecular Function: DNA binding (GO:0003677);; Molecular Function: DNA-binding transcription factor activity (GO:0003700);; Cellular Component: nucleus (GO:0005634);; Biological Process: transcription, DNA-templated (GO:0006351);; Biological Process: response to ethylene (GO:0009723);; Biological Process: response to auxin (GO:0009733);; Biological Process: auxin-activated signaling pathway (GO:0…
BrrIAA15	GENE.Unigene003257~~Unigene003257.p1	758	83518.6	5.87	68.78	70.75	-0.456	Molecular Function: DNA binding (GO:0003677);; Molecular Function: DNA-binding transcription factor activity (GO:0003700);; Cellular Component: nucleus (GO:0005634);; Biological Process: transcription, DNA-templated (GO:0006351);; Biological Process: response to auxin (GO:0009733);; Biological Process: auxin-activated signaling pathway (GO:0009734);; Biological Process: flower development (GO:000…
BrrIAA16	GENE.Unigene003294~~Unigene003294.p1	850	94554	6.43	56.95	66.31	-0.635	Molecular Function: DNA-binding transcription factor activity (GO:0003700);; Cellular Component: nucleus (GO:0005634);; Biological Process: transcription, DNA-templated (GO:0006351);; Biological Process: negative regulation of cell proliferation (GO:0008285);; Biological Process: auxin-activated signaling pathway (GO:0009734);; Biological Process: response to abscisic acid (GO:0009737);; Biologic…
BrrIAA17	GENE.Unigene003295~~Unigene003295.p1	896	98809.6	5.87	66.75	69	-0.492	Molecular Function: DNA binding (GO:0003677);; Molecular Function: DNA-binding transcription factor activity (GO:0003700);; Cellular Component: nucleus (GO:0005634);; Biological Process: transcription, DNA-templated (GO:0006351);; Biological Process: response to auxin (GO:0009733);; Biological Process: auxin-activated signaling pathway (GO:0009734);; Biological Process: flower development (GO:000…
BrrIAA18	GENE.Unigene003351~~Unigene003351.p1	744	82088.1	6.03	64.16	69.34	-0.436	Molecular Function: DNA binding (GO:0003677);; Molecular Function: DNA-binding transcription factor activity (GO:0003700);; Cellular Component: nucleus (GO:0005634);; Biological Process: transcription, DNA-templated (GO:0006351);; Biological Process: response to auxin (GO:0009733);; Biological Process: auxin-activated signaling pathway (GO:0009734);; Biological Process: flower development (GO:000…
BrrIAA19	GENE.Unigene003365~~Unigene003365.p2	242	26374.2	8.57	37.66	72.6	-0.453	Molecular Function: DNA-binding transcription factor activity (GO:0003700);; Cellular Component: nucleus (GO:0005634);; Biological Process: transcription, DNA-templated (GO:0006351);; Biological Process: response to water deprivation (GO:0009414);; Biological Process: response to wounding (GO:0009611);; Biological Process: gravitropism (GO:0009630);; Biological Process: response to auxin (GO:0009…
BrrIAA20	GENE.Unigene003550~~Unigene003550.p1	905	99686.6	5.87	66.73	69.17	-0.487	Molecular Function: DNA binding (GO:0003677);; Molecular Function: DNA-binding transcription factor activity (GO:0003700);; Cellular Component: nucleus (GO:0005634);; Biological Process: transcription, DNA-templated (GO:0006351);; Biological Process: response to auxin (GO:0009733);; Biological Process: auxin-activated signaling pathway (GO:0009734);; Biological Process: flower development (GO:000…
BrrIAA21	GENE.Unigene003600~~Unigene003600.p1	507	55286.5	4.71	67.01	66.53	-0.468	Molecular Function: DNA binding (GO:0003677);; Molecular Function: DNA-binding transcription factor activity (GO:0003700);; Cellular Component: nucleus (GO:0005634);; Biological Process: transcription, DNA-templated (GO:0006351);; Biological Process: response to auxin (GO:0009733);; Biological Process: auxin-activated signaling pathway (GO:0009734);; Biological Process: flower development (GO:000…
BrrIAA22	GENE.Unigene004440~~Unigene004440.p1	1019	112417	6.35	64.32	66.52	-0.556	Molecular Function: DNA binding (GO:0003677);; Molecular Function: DNA-binding transcription factor activity (GO:0003700);; Cellular Component: nucleus (GO:0005634);; Biological Process: transcription, DNA-templated (GO:0006351);; Biological Process: response to ethylene (GO:0009723);; Biological Process: response to auxin (GO:0009733);; Biological Process: auxin-activated signaling pathway (GO:0…
BrrIAA23	GENE.Unigene004747~~Unigene004747.p1	667	74306.5	8.77	57.27	63.13	-0.647	Molecular Function: DNA-binding transcription factor activity (GO:0003700);; Cellular Component: nucleus (GO:0005634);; Biological Process: transcription, DNA-templated (GO:0006351);; Biological Process: negative regulation of cell proliferation (GO:0008285);; Biological Process: auxin-activated signaling pathway (GO:0009734);; Biological Process: response to abscisic acid (GO:0009737);; Biologic…
BrrIAA24	GENE.Unigene004845~~Unigene004845.p1	819	90457.6	5.94	62.42	73.33	-0.443	Molecular Function: DNA-binding transcription factor activity (GO:0003700);; Cellular Component: nucleus (GO:0005634);; Biological Process: transcription, DNA-templated (GO:0006351);; Biological Process: response to auxin (GO:0009733);; Biological Process: auxin-activated signaling pathway (GO:0009734);; Biological Process: flower development (GO:0009908);; Molecular Function: sequence-specific D…
BrrIAA25	GENE.Unigene004868~~Unigene004868.p1	500	54403	5.74	58.12	69.38	-0.636	Molecular Function: DNA binding (GO:0003677);; Molecular Function: DNA-binding transcription factor activity (GO:0003700);; Cellular Component: nucleus (GO:0005634);; Biological Process: transcription, DNA-templated (GO:0006351);; Biological Process: regulation of transcription, DNA-templated (GO:0006355);; Biological Process: multicellular organism development (GO:0007275);; Biological Process: …
BrrIAA26	GENE.Unigene005195~~Unigene005195.p2	296	32830.7	5.94	39.67	63.58	-0.737	Molecular Function: DNA-binding transcription factor activity (GO:0003700);; Cellular Component: nucleus (GO:0005634);; Biological Process: transcription, DNA-templated (GO:0006351);; Biological Process: negative regulation of cell proliferation (GO:0008285);; Biological Process: auxin-activated signaling pathway (GO:0009734);; Biological Process: response to abscisic acid (GO:0009737);; Biologic…
BrrIAA27	GENE.Unigene005460~~Unigene005460.p1	876	96874.9	5.75	53.31	70.78	-0.438	Molecular Function: DNA-binding transcription factor activity (GO:0003700);; Cellular Component: nucleus (GO:0005634);; Biological Process: transcription, DNA-templated (GO:0006351);; Biological Process: regulation of transcription, DNA-templated (GO:0006355);; Biological Process: response to auxin (GO:0009733);; Biological Process: auxin-activated signaling pathway (GO:0009734);; Biological Proc…
BrrIAA28	GENE.Unigene005545~~Unigene005545.p1	449	49754.4	6.11	49.46	62.98	-0.761	Molecular Function: DNA-binding transcription factor activity (GO:0003700);; Cellular Component: nucleus (GO:0005634);; Biological Process: transcription, DNA-templated (GO:0006351);; Biological Process: negative regulation of cell proliferation (GO:0008285);; Biological Process: auxin-activated signaling pathway (GO:0009734);; Biological Process: response to abscisic acid (GO:0009737);; Biologic…
BrrIAA29	GENE.Unigene005815~~Unigene005815.p1	866	96098.2	5.75	51.59	70.55	-0.443	Molecular Function: DNA-binding transcription factor activity (GO:0003700);; Cellular Component: nucleus (GO:0005634);; Biological Process: transcription, DNA-templated (GO:0006351);; Biological Process: regulation of transcription, DNA-templated (GO:0006355);; Biological Process: response to auxin (GO:0009733);; Biological Process: auxin-activated signaling pathway (GO:0009734);; Biological Proc…
BrrIAA30	GENE.Unigene005889~~Unigene005889.p1	866	96098.2	5.75	51.59	70.55	-0.443	Molecular Function: DNA-binding transcription factor activity (GO:0003700);; Cellular Component: nucleus (GO:0005634);; Biological Process: transcription, DNA-templated (GO:0006351);; Biological Process: regulation of transcription, DNA-templated (GO:0006355);; Biological Process: response to auxin (GO:0009733);; Biological Process: auxin-activated signaling pathway (GO:0009734);; Biological Proc…
BrrIAA31	GENE.Unigene006061~~Unigene006061.p1	768	86505.9	6.23	59.07	65.38	-0.693	Molecular Function: DNA-binding transcription factor activity (GO:0003700);; Cellular Component: nucleus (GO:0005634);; Biological Process: transcription, DNA-templated (GO:0006351);; Biological Process: negative regulation of cell proliferation (GO:0008285);; Biological Process: auxin-activated signaling pathway (GO:0009734);; Biological Process: response to abscisic acid (GO:0009737);; Biologic…
BrrIAA32	GENE.Unigene006379~~Unigene006379.p1	807	89870.1	5.43	56.18	70.52	-0.453	Molecular Function: DNA-binding transcription factor activity (GO:0003700);; Cellular Component: nucleus (GO:0005634);; Biological Process: transcription, DNA-templated (GO:0006351);; Biological Process: regulation of transcription, DNA-templated (GO:0006355);; Biological Process: response to auxin (GO:0009733);; Biological Process: auxin-activated signaling pathway (GO:0009734);; Biological Proc…
BrrIAA33	GENE.Unigene006413~~Unigene006413.p1	858	95212.2	5.5	55.35	70.3	-0.459	Molecular Function: DNA-binding transcription factor activity (GO:0003700);; Cellular Component: nucleus (GO:0005634);; Biological Process: transcription, DNA-templated (GO:0006351);; Biological Process: regulation of transcription, DNA-templated (GO:0006355);; Biological Process: response to auxin (GO:0009733);; Biological Process: auxin-activated signaling pathway (GO:0009734);; Biological Proc…
BrrIAA34	GENE.Unigene006663~~Unigene006663.p2	243	26375.6	6.33	45.41	69.01	-0.514	Cellular Component: nucleus (GO:0005634);; Biological Process: transcription, DNA-templated (GO:0006351);; Biological Process: regulation of transcription, DNA-templated (GO:0006355);; Biological Process: auxin-activated signaling pathway (GO:0009734);;
BrrIAA35	GENE.Unigene006845~~Unigene006845.p1	539	59378.1	4.67	50.14	68.33	-0.506	Molecular Function: DNA-binding transcription factor activity (GO:0003700);; Cellular Component: nucleus (GO:0005634);; Biological Process: transcription, DNA-templated (GO:0006351);; Biological Process: regulation of transcription, DNA-templated (GO:0006355);; Biological Process: response to auxin (GO:0009733);; Biological Process: auxin-activated signaling pathway (GO:0009734);; Biological Proc…
BrrIAA36	GENE.Unigene007009~~Unigene007009.p1	660	73906.1	8.55	56.79	64.7	-0.68	Molecular Function: DNA-binding transcription factor activity (GO:0003700);; Cellular Component: nucleus (GO:0005634);; Biological Process: transcription, DNA-templated (GO:0006351);; Biological Process: negative regulation of cell proliferation (GO:0008285);; Biological Process: auxin-activated signaling pathway (GO:0009734);; Biological Process: response to abscisic acid (GO:0009737);; Biologic…
BrrIAA37	GENE.Unigene007299~~Unigene007299.p1	793	87811.6	5.98	62.69	73.14	-0.455	Molecular Function: DNA-binding transcription factor activity (GO:0003700);; Cellular Component: nucleus (GO:0005634);; Biological Process: transcription, DNA-templated (GO:0006351);; Biological Process: response to auxin (GO:0009733);; Biological Process: auxin-activated signaling pathway (GO:0009734);; Biological Process: flower development (GO:0009908);; Molecular Function: sequence-specific D…
BrrIAA38	GENE.Unigene007487~~Unigene007487.p1	752	84114.6	6.85	58.31	67.15	-0.643	Molecular Function: DNA-binding transcription factor activity (GO:0003700);; Cellular Component: nucleus (GO:0005634);; Biological Process: transcription, DNA-templated (GO:0006351);; Biological Process: negative regulation of cell proliferation (GO:0008285);; Biological Process: auxin-activated signaling pathway (GO:0009734);; Biological Process: response to abscisic acid (GO:0009737);; Biologic…
BrrIAA39	GENE.Unigene007903~~Unigene007903.p1	657	73284.1	7.08	53.81	62.04	-0.651	Molecular Function: DNA-binding transcription factor activity (GO:0003700);; Cellular Component: nucleus (GO:0005634);; Biological Process: transcription, DNA-templated (GO:0006351);; Biological Process: negative regulation of cell proliferation (GO:0008285);; Biological Process: auxin-activated signaling pathway (GO:0009734);; Biological Process: response to abscisic acid (GO:0009737);; Biologic…
BrrIAA40	GENE.Unigene008324~~Unigene008324.p1	455	50299.7	5.91	50.93	57.03	-0.8	Molecular Function: DNA-binding transcription factor activity (GO:0003700);; Cellular Component: nucleus (GO:0005634);; Biological Process: transcription, DNA-templated (GO:0006351);; Biological Process: negative regulation of cell proliferation (GO:0008285);; Biological Process: auxin-activated signaling pathway (GO:0009734);; Biological Process: response to abscisic acid (GO:0009737);; Biologic…
BrrIAA41	GENE.Unigene008462~~Unigene008462.p1	662	73525.7	6.09	62.07	65.24	-0.565	Molecular Function: DNA binding (GO:0003677);; Molecular Function: DNA-binding transcription factor activity (GO:0003700);; Cellular Component: nucleus (GO:0005634);; Biological Process: transcription, DNA-templated (GO:0006351);; Biological Process: response to auxin (GO:0009733);; Biological Process: auxin-activated signaling pathway (GO:0009734);; Biological Process: leaf senescence (GO:001015…
BrrIAA42	GENE.Unigene010647~~Unigene010647.p1	676	76284.4	6.76	59.76	62.88	-0.73	Molecular Function: DNA-binding transcription factor activity (GO:0003700);; Cellular Component: nucleus (GO:0005634);; Biological Process: transcription, DNA-templated (GO:0006351);; Biological Process: negative regulation of cell proliferation (GO:0008285);; Biological Process: auxin-activated signaling pathway (GO:0009734);; Biological Process: response to abscisic acid (GO:0009737);; Biologic…
BrrIAA43	GENE.Unigene012930~~Unigene012930.p1	593	65756.8	4.93	48.78	67.88	-0.461	Molecular Function: DNA-binding transcription factor activity (GO:0003700);; Cellular Component: nucleus (GO:0005634);; Biological Process: transcription, DNA-templated (GO:0006351);; Biological Process: regulation of transcription, DNA-templated (GO:0006355);; Biological Process: response to auxin (GO:0009733);; Biological Process: auxin-activated signaling pathway (GO:0009734);; Biological Proc…
BrrIAA44	GENE.Unigene016992~~Unigene016992.p1	398	44962.4	9.04	58.91	67.56	-0.449	Molecular Function: DNA binding (GO:0003677);; Molecular Function: DNA-binding transcription factor activity (GO:0003700);; Cellular Component: nucleus (GO:0005634);; Biological Process: transcription, DNA-templated (GO:0006351);; Biological Process: auxin-activated signaling pathway (GO:0009734);;
BrrIAA45	GENE.Unigene021643~~Unigene021643.p1	251	26990.5	6.75	49.07	73.43	-0.412	Molecular Function: DNA-binding transcription factor activity (GO:0003700);; Cellular Component: nucleus (GO:0005634);; Biological Process: transcription, DNA-templated (GO:0006351);; Biological Process: response to auxin (GO:0009733);; Biological Process: auxin-activated signaling pathway (GO:0009734);; Molecular Function: sequence-specific DNA binding (GO:0043565);;
BrrIAA46	GENE.Unigene027121~~Unigene027121.p1	270	30096.9	9.19	41.32	71.81	-0.82	Molecular Function: DNA-binding transcription factor activity (GO:0003700);; Cellular Component: nucleus (GO:0005634);; Biological Process: transcription, DNA-templated (GO:0006351);; Biological Process: response to auxin (GO:0009733);; Biological Process: auxin-activated signaling pathway (GO:0009734);;
BrrIAA47	GENE.Unigene028020~~Unigene028020.p1	251	26990.5	6.75	49.07	73.43	-0.412	Molecular Function: DNA-binding transcription factor activity (GO:0003700);; Cellular Component: nucleus (GO:0005634);; Biological Process: transcription, DNA-templated (GO:0006351);; Biological Process: response to auxin (GO:0009733);; Biological Process: auxin-activated signaling pathway (GO:0009734);; Molecular Function: sequence-specific DNA binding (GO:0043565);;
BrrIAA48	GENE.Unigene029107~~Unigene029107.p1	332	35720.7	8.37	41.56	73.46	-0.413	Molecular Function: DNA-binding transcription factor activity (GO:0003700);; Cellular Component: nucleus (GO:0005634);; Biological Process: transcription, DNA-templated (GO:0006351);; Biological Process: response to auxin (GO:0009733);; Biological Process: auxin-activated signaling pathway (GO:0009734);; Molecular Function: sequence-specific DNA binding (GO:0043565);;
BrrIAA49	GENE.Unigene030573~~Unigene030573.p1	275	29899.4	9.19	35.91	68.84	-0.442	Molecular Function: DNA-binding transcription factor activity (GO:0003700);; Cellular Component: nucleus (GO:0005634);; Biological Process: transcription, DNA-templated (GO:0006351);; Biological Process: response to auxin (GO:0009733);; Biological Process: auxin-activated signaling pathway (GO:0009734);; Molecular Function: sequence-specific DNA binding (GO:0043565);;
BrrIAA50	GENE.Unigene031117~~Unigene031117.p1	253	28122.7	9.33	40.38	65.85	-0.8	Molecular Function: DNA-binding transcription factor activity (GO:0003700);; Cellular Component: nucleus (GO:0005634);; Biological Process: transcription, DNA-templated (GO:0006351);; Biological Process: response to auxin (GO:0009733);; Biological Process: auxin-activated signaling pathway (GO:0009734);;
BrrIAA51	GENE.Unigene031573~~Unigene031573.p1	269	30280.2	9.1	46.86	67.36	-0.884	Molecular Function: DNA-binding transcription factor activity (GO:0003700);; Cellular Component: nucleus (GO:0005634);; Biological Process: transcription, DNA-templated (GO:0006351);; Biological Process: response to auxin (GO:0009733);; Biological Process: auxin-activated signaling pathway (GO:0009734);;
BrrIAA52	GENE.Unigene031768~~Unigene031768.p1	235	25368.5	6.83	50.47	67.62	-0.468	Molecular Function: DNA-binding transcription factor activity (GO:0003700);; Cellular Component: nucleus (GO:0005634);; Biological Process: transcription, DNA-templated (GO:0006351);; Biological Process: response to auxin (GO:0009733);; Biological Process: auxin-activated signaling pathway (GO:0009734);; Molecular Function: sequence-specific DNA binding (GO:0043565);;
BrrIAA53	GENE.Unigene031790~~Unigene031790.p1	285	31852	8.5	43.97	69.75	-0.791	Molecular Function: DNA-binding transcription factor activity (GO:0003700);; Cellular Component: nucleus (GO:0005634);; Biological Process: transcription, DNA-templated (GO:0006351);; Biological Process: response to auxin (GO:0009733);; Biological Process: auxin-activated signaling pathway (GO:0009734);;
BrrIAA54	GENE.Unigene033269~~Unigene033269.p1	290	31736.8	8.07	50.25	63.9	-0.579	Molecular Function: DNA-binding transcription factor activity (GO:0003700);; Cellular Component: nucleus (GO:0005634);; Biological Process: transcription, DNA-templated (GO:0006351);; Biological Process: response to auxin (GO:0009733);; Biological Process: auxin-activated signaling pathway (GO:0009734);;
BrrIAA55	GENE.Unigene033320~~Unigene033320.p1	133	14933.2	7.63	23.97	60.75	-0.435	Molecular Function: DNA-binding transcription factor activity (GO:0003700);; Cellular Component: nucleus (GO:0005634);; Biological Process: transcription, DNA-templated (GO:0006351);; Biological Process: response to auxin (GO:0009733);; Biological Process: auxin-activated signaling pathway (GO:0009734);; Molecular Function: identical protein binding (GO:0042802);; Biological Process: positive reg…
BrrIAA56	GENE.Unigene033913~~Unigene033913.p1	312	33713.2	7.53	39.44	70.03	-0.453	Molecular Function: DNA-binding transcription factor activity (GO:0003700);; Cellular Component: nucleus (GO:0005634);; Biological Process: transcription, DNA-templated (GO:0006351);; Biological Process: response to auxin (GO:0009733);; Biological Process: auxin-activated signaling pathway (GO:0009734);; Molecular Function: sequence-specific DNA binding (GO:0043565);;
BrrIAA57	GENE.Unigene034686~~Unigene034686.p1	236	25509.2	9.05	28.76	74.36	-0.369	Molecular Function: DNA-binding transcription factor activity (GO:0003700);; Cellular Component: nucleus (GO:0005634);; Biological Process: transcription, DNA-templated (GO:0006351);; Biological Process: response to auxin (GO:0009733);; Biological Process: auxin-activated signaling pathway (GO:0009734);;
BrrIAA58	GENE.Unigene035037~~Unigene035037.p1	272	30428.1	7.68	57.36	64.15	-0.844	Molecular Function: DNA-binding transcription factor activity (GO:0003700);; Cellular Component: nucleus (GO:0005634);; Biological Process: transcription, DNA-templated (GO:0006351);; Biological Process: response to auxin (GO:0009733);; Biological Process: auxin-activated signaling pathway (GO:0009734);;
BrrIAA59	GENE.Unigene035254~~Unigene035254.p1	116	12955.2	7.62	15.7	79.14	-0.276	Molecular Function: DNA-binding transcription factor activity (GO:0003700);; Cellular Component: nucleus (GO:0005634);; Biological Process: transcription, DNA-templated (GO:0006351);; Biological Process: response to auxin (GO:0009733);; Biological Process: auxin-activated signaling pathway (GO:0009734);; Molecular Function: sequence-specific DNA binding (GO:0043565);;
BrrIAA60	GENE.Unigene035345~~Unigene035345.p1	270	28907.3	5.23	51.46	78	-0.317	Molecular Function: DNA-binding transcription factor activity (GO:0003700);; Cellular Component: nucleus (GO:0005634);; Biological Process: transcription, DNA-templated (GO:0006351);; Biological Process: response to auxin (GO:0009733);; Biological Process: auxin-activated signaling pathway (GO:0009734);; Biological Process: response to chitin (GO:0010200);;
BrrIAA61	GENE.Unigene035775~~Unigene035775.p1	161	17403	8.94	44.55	66.71	-0.482	Molecular Function: DNA-binding transcription factor activity (GO:0003700);; Cellular Component: nucleus (GO:0005634);; Biological Process: transcription, DNA-templated (GO:0006351);; Biological Process: response to water deprivation (GO:0009414);; Biological Process: response to wounding (GO:0009611);; Biological Process: gravitropism (GO:0009630);; Biological Process: response to auxin (GO:0009…
BrrIAA62	GENE.Unigene036045~~Unigene036045.p1	166	17619.2	9.15	35.07	75.3	-0.406	Molecular Function: DNA-binding transcription factor activity (GO:0003700);; Cellular Component: nucleus (GO:0005634);; Biological Process: transcription, DNA-templated (GO:0006351);; Biological Process: response to water deprivation (GO:0009414);; Biological Process: response to wounding (GO:0009611);; Biological Process: gravitropism (GO:0009630);; Biological Process: response to auxin (GO:0009…
BrrIAA63	GENE.Unigene036203~~Unigene036203.p1	231	25153.7	8.7	33.05	69.65	-0.458	Molecular Function: DNA-binding transcription factor activity (GO:0003700);; Cellular Component: nucleus (GO:0005634);; Biological Process: transcription, DNA-templated (GO:0006351);; Biological Process: response to auxin (GO:0009733);; Biological Process: auxin-activated signaling pathway (GO:0009734);;
BrrIAA64	GENE.Unigene036556~~Unigene036556.p1	242	26234.8	9.44	29.25	72.52	-0.56	Molecular Function: DNA-binding transcription factor activity (GO:0003700);; Cellular Component: nucleus (GO:0005634);; Biological Process: transcription, DNA-templated (GO:0006351);; Biological Process: response to auxin (GO:0009733);; Biological Process: auxin-activated signaling pathway (GO:0009734);;
BrrIAA65	GENE.Unigene036781~~Unigene036781.p1	233	25791.8	8.68	43.34	69.83	-0.47	Molecular Function: DNA-binding transcription factor activity (GO:0003700);; Cellular Component: nucleus (GO:0005634);; Biological Process: transcription, DNA-templated (GO:0006351);; Biological Process: response to auxin (GO:0009733);; Biological Process: auxin-activated signaling pathway (GO:0009734);; Biological Process: lateral root morphogenesis (GO:0010102);; Biological Process: negative re…
BrrIAA66	GENE.Unigene037698~~Unigene037698.p1	266	29280.4	8.77	39.08	72.93	-0.504	Cellular Component: nucleus (GO:0005634);; Biological Process: transcription, DNA-templated (GO:0006351);; Biological Process: regulation of transcription, DNA-templated (GO:0006355);; Biological Process: auxin-activated signaling pathway (GO:0009734);; Biological Process: negative regulation of lateral root development (GO:1901332);;
BrrIAA67	GENE.Unigene038236~~Unigene038236.p1	236	25472.8	9.2	30.09	71.53	-0.559	Molecular Function: DNA-binding transcription factor activity (GO:0003700);; Cellular Component: nucleus (GO:0005634);; Biological Process: transcription, DNA-templated (GO:0006351);; Biological Process: response to auxin (GO:0009733);; Biological Process: auxin-activated signaling pathway (GO:0009734);;
BrrIAA68	GENE.Unigene038645~~Unigene038645.p1	224	23981.2	5.18	38.68	77.95	-0.26	Cellular Component: nucleus (GO:0005634);; Biological Process: transcription, DNA-templated (GO:0006351);; Biological Process: regulation of transcription, DNA-templated (GO:0006355);; Biological Process: auxin-activated signaling pathway (GO:0009734);;
BrrIAA69	GENE.Unigene038777~~Unigene038777.p1	233	25791.8	8.68	43.34	69.83	-0.47	Molecular Function: DNA-binding transcription factor activity (GO:0003700);; Cellular Component: nucleus (GO:0005634);; Biological Process: transcription, DNA-templated (GO:0006351);; Biological Process: response to auxin (GO:0009733);; Biological Process: auxin-activated signaling pathway (GO:0009734);; Biological Process: lateral root morphogenesis (GO:0010102);; Biological Process: negative re…
BrrIAA70	GENE.Unigene039073~~Unigene039073.p1	237	26156.1	8.54	45.83	66.71	-0.504	Molecular Function: DNA-binding transcription factor activity (GO:0003700);; Cellular Component: nucleus (GO:0005634);; Biological Process: transcription, DNA-templated (GO:0006351);; Biological Process: response to water deprivation (GO:0009414);; Biological Process: response to wounding (GO:0009611);; Biological Process: gravitropism (GO:0009630);; Biological Process: response to auxin (GO:0009…
BrrIAA71	GENE.Unigene039537~~Unigene039537.p1	237	26156.1	8.54	45.83	66.71	-0.504	Molecular Function: DNA-binding transcription factor activity (GO:0003700);; Cellular Component: nucleus (GO:0005634);; Biological Process: transcription, DNA-templated (GO:0006351);; Biological Process: response to water deprivation (GO:0009414);; Biological Process: response to wounding (GO:0009611);; Biological Process: gravitropism (GO:0009630);; Biological Process: response to auxin (GO:0009…
BrrIAA72	GENE.Unigene039770~~Unigene039770.p1	228	24748	8.73	39.72	72.24	-0.585	Molecular Function: DNA-binding transcription factor activity (GO:0003700);; Cellular Component: nucleus (GO:0005634);; Biological Process: transcription, DNA-templated (GO:0006351);; Biological Process: auxin-activated signaling pathway (GO:0009734);; Biological Process: embryonic pattern specification (GO:0009880);; Biological Process: xylem and phloem pattern formation (GO:0010051);; Biologica…
BrrIAA73	GENE.Unigene040332~~Unigene040332.p1	224	24908.7	8.49	31.94	66.03	-0.521	Molecular Function: DNA-binding transcription factor activity (GO:0003700);; Cellular Component: nucleus (GO:0005634);; Biological Process: transcription, DNA-templated (GO:0006351);; Biological Process: response to auxin (GO:0009733);; Biological Process: auxin-activated signaling pathway (GO:0009734);; Molecular Function: identical protein binding (GO:0042802);; Biological Process: positive reg…
BrrIAA74	GENE.Unigene040494~~Unigene040494.p1	228	25073.6	6.63	35.82	60.66	-0.542	Molecular Function: DNA-binding transcription factor activity (GO:0003700);; Cellular Component: nucleus (GO:0005634);; Biological Process: transcription, DNA-templated (GO:0006351);; Biological Process: response to auxin (GO:0009733);; Biological Process: auxin-activated signaling pathway (GO:0009734);; Molecular Function: identical protein binding (GO:0042802);; Biological Process: positive reg…
BrrIAA75	GENE.Unigene040698~~Unigene040698.p1	191	21539.5	5.52	51.37	58.59	-0.719	Molecular Function: DNA binding (GO:0003677);; Molecular Function: DNA-binding transcription factor activity (GO:0003700);; Cellular Component: nucleus (GO:0005634);; Biological Process: transcription, DNA-templated (GO:0006351);; Biological Process: response to auxin (GO:0009733);; Biological Process: auxin-activated signaling pathway (GO:0009734);; Molecular Function: sequence-specific DNA bind…
BrrIAA76	GENE.Unigene040971~~Unigene040971.p1	194	21176.2	5.34	47.33	69.74	-0.37	Molecular Function: DNA-binding transcription factor activity (GO:0003700);; Cellular Component: nucleus (GO:0005634);; Biological Process: transcription, DNA-templated (GO:0006351);; Biological Process: response to auxin (GO:0009733);; Biological Process: auxin-activated signaling pathway (GO:0009734);; Biological Process: stamen filament development (GO:0080086);;
BrrIAA77	GENE.Unigene040998~~Unigene040998.p1	242	26374.2	8.57	37.66	72.6	-0.453	Molecular Function: DNA-binding transcription factor activity (GO:0003700);; Cellular Component: nucleus (GO:0005634);; Biological Process: transcription, DNA-templated (GO:0006351);; Biological Process: response to water deprivation (GO:0009414);; Biological Process: response to wounding (GO:0009611);; Biological Process: gravitropism (GO:0009630);; Biological Process: response to auxin (GO:0009…
BrrIAA78	GENE.Unigene041013~~Unigene041013.p1	138	15958.2	5.48	25.66	77.61	-0.463	Molecular Function: DNA-binding transcription factor activity (GO:0003700);; Cellular Component: nucleus (GO:0005634);; Biological Process: transcription, DNA-templated (GO:0006351);; Biological Process: response to auxin (GO:0009733);; Biological Process: auxin-activated signaling pathway (GO:0009734);;
BrrIAA79	GENE.Unigene041025~~Unigene041025.p1	130	14942	6.27	29.88	77.92	-0.5	Molecular Function: DNA-binding transcription factor activity (GO:0003700);; Cellular Component: nucleus (GO:0005634);; Biological Process: transcription, DNA-templated (GO:0006351);; Biological Process: response to auxin (GO:0009733);; Biological Process: auxin-activated signaling pathway (GO:0009734);;
BrrIAA80	GENE.Unigene041085~~Unigene041085.p1	203	22511.8	5.64	32.66	86.31	-0.316	Molecular Function: DNA-binding transcription factor activity (GO:0003700);; Cellular Component: nucleus (GO:0005634);; Biological Process: transcription, DNA-templated (GO:0006351);; Biological Process: de-etiolation (GO:0009704);; Biological Process: response to auxin (GO:0009733);; Biological Process: auxin-activated signaling pathway (GO:0009734);;
BrrIAA81	GENE.Unigene041156~~Unigene041156.p1	180	20362.9	5.11	38.99	64.39	-0.722	Molecular Function: DNA-binding transcription factor activity (GO:0003700);; Cellular Component: nucleus (GO:0005634);; Biological Process: transcription, DNA-templated (GO:0006351);; Biological Process: response to auxin (GO:0009733);; Biological Process: auxin-activated signaling pathway (GO:0009734);; Molecular Function: transcription regulatory region DNA binding (GO:0044212);;
BrrIAA82	GENE.Unigene041438~~Unigene041438.p1	186	21095.1	5.31	49.98	66.99	-0.587	Molecular Function: DNA-binding transcription factor activity (GO:0003700);; Cellular Component: nucleus (GO:0005634);; Biological Process: transcription, DNA-templated (GO:0006351);; Biological Process: response to auxin (GO:0009733);; Biological Process: auxin-activated signaling pathway (GO:0009734);; Molecular Function: transcription regulatory region DNA binding (GO:0044212);;
BrrIAA83	GENE.Unigene041557~~Unigene041557.p1	194	21393.4	5.38	42.94	69.23	-0.465	Molecular Function: DNA-binding transcription factor activity (GO:0003700);; Cellular Component: nucleus (GO:0005634);; Biological Process: transcription, DNA-templated (GO:0006351);; Biological Process: response to auxin (GO:0009733);; Biological Process: auxin-activated signaling pathway (GO:0009734);; Biological Process: stamen filament development (GO:0080086);;
BrrIAA84	GENE.Unigene041886~~Unigene041886.p1	171	19572.1	5.23	50.4	74.04	-0.768	Molecular Function: DNA-binding transcription factor activity (GO:0003700);; Cellular Component: nucleus (GO:0005634);; Biological Process: transcription, DNA-templated (GO:0006351);; Biological Process: response to auxin (GO:0009733);; Biological Process: auxin-activated signaling pathway (GO:0009734);;
BrrIAA85	GENE.Unigene042255~~Unigene042255.p1	197	21814.9	5.11	45.51	73.1	-0.381	Molecular Function: DNA-binding transcription factor activity (GO:0003700);; Cellular Component: nucleus (GO:0005634);; Biological Process: transcription, DNA-templated (GO:0006351);; Biological Process: response to auxin (GO:0009733);; Biological Process: auxin-activated signaling pathway (GO:0009734);; Biological Process: stamen filament development (GO:0080086);;
BrrIAA86	GENE.Unigene042854~~Unigene042854.p1	203	22708.1	9.06	26.59	61.33	-0.6	Molecular Function: DNA-binding transcription factor activity (GO:0003700);; Cellular Component: nucleus (GO:0005634);; Biological Process: transcription, DNA-templated (GO:0006351);; Biological Process: response to auxin (GO:0009733);; Biological Process: auxin-activated signaling pathway (GO:0009734);; Molecular Function: identical protein binding (GO:0042802);; Biological Process: positive reg…
BrrIAA87	GENE.Unigene042867~~Unigene042867.p1	172	19672.2	5.98	40.47	69.59	-0.775	Molecular Function: DNA-binding transcription factor activity (GO:0003700);; Cellular Component: nucleus (GO:0005634);; Biological Process: transcription, DNA-templated (GO:0006351);; Biological Process: response to auxin (GO:0009733);; Biological Process: auxin-activated signaling pathway (GO:0009734);;
BrrIAA88	GENE.Unigene043054~~Unigene043054.p1	171	19504.1	5.42	52.2	71.75	-0.737	Molecular Function: DNA-binding transcription factor activity (GO:0003700);; Cellular Component: nucleus (GO:0005634);; Biological Process: transcription, DNA-templated (GO:0006351);; Biological Process: response to auxin (GO:0009733);; Biological Process: auxin-activated signaling pathway (GO:0009734);;
BrrIAA89	GENE.Unigene045431~~Unigene045431.p1	113	13003.1	6.26	40.3	60.44	-0.457	Molecular Function: DNA-binding transcription factor activity (GO:0003700);; Cellular Component: nucleus (GO:0005634);; Biological Process: transcription, DNA-templated (GO:0006351);; Biological Process: response to water deprivation (GO:0009414);; Biological Process: response to wounding (GO:0009611);; Biological Process: gravitropism (GO:0009630);; Biological Process: response to auxin (GO:0009…

## Sheet: S2
Supplementary Table 2 The collinearity analysis between Aux/IAAs in turnip.
Sequence	Ka	Ks	Ka/Ks	P-Value(Fisher)	Length
BrrIAA45-BrrIAA48	0.00507086	0.000163535	31.0077	0.51794	753
BrrIAA47-BrrIAA48	0.00507086	0.000163535	31.0077	0.51794	753
BrrIAA45-BrrIAA49	0.0287454	0.0191337	1.50234	0.526124	582
BrrIAA47-BrrIAA49	0.0287454	0.0191337	1.50234	0.526124	582
BrrIAA3-BrrIAA4	0.00738254	0.00535792	1.37788	0.630597	3507
BrrIAA48-BrrIAA49	0.0155811	0.0125892	1.23766	0.967082	825
BrrIAA52-BrrIAA56	0.00299404	0.00243954	1.2273	0.293333	705
BrrIAA79-BrrIAA84	0.0670657	0.0588943	1.13875	0.79816	390
BrrIAA52-BrrIAA72	1.01329	0.955821	1.06012	0.321936	672
BrrIAA52-BrrIAA65	1.01306	0.957997	1.05748	0.326083	690
BrrIAA52-BrrIAA69	1.01306	0.957997	1.05748	0.326083	690
BrrIAA45-BrrIAA81	1.00385	0.986991	1.01708	0.826665	531
BrrIAA47-BrrIAA81	1.00385	0.986991	1.01708	0.826665	531
BrrIAA52-BrrIAA86	0.995283	1.01568	0.979915	0.761022	603
BrrIAA50-BrrIAA52	0.994892	1.01705	0.978214	0.771627	690
BrrIAA52-BrrIAA73	0.994159	1.01973	0.974921	0.696721	666
BrrIAA45-BrrIAA67	0.994071	1.02069	0.97392	0.702613	708
BrrIAA47-BrrIAA67	0.994071	1.02069	0.97392	0.702613	708
BrrIAA45-BrrIAA58	0.991277	1.0297	0.962688	0.513852	735
BrrIAA47-BrrIAA58	0.991277	1.0297	0.962688	0.513852	735
BrrIAA34-BrrIAA52	0.989348	1.03452	0.956332	0.444099	699
BrrIAA10-BrrIAA15	0.0158101	0.0165969	0.952595	0.675279	1962
BrrIAA52-BrrIAA68	0.988116	1.03809	0.951859	0.431038	663
BrrIAA52-BrrIAA60	0.98625	1.04169	0.946779	0.351373	705
BrrIAA78-BrrIAA87	0.102484	0.108439	0.945084	0.842309	414
BrrIAA59-BrrIAA61	0.982177	1.06261	0.924306	0.422997	345
BrrIAA52-BrrIAA67	0.980605	1.06522	0.920564	0.167689	672
BrrIAA10-BrrIAA19	0.980173	1.06861	0.917241	0.238688	726
BrrIAA10-BrrIAA77	0.980173	1.06861	0.917241	0.238688	726
BrrIAA11-BrrIAA19	0.980173	1.06861	0.917241	0.238688	726
BrrIAA11-BrrIAA77	0.980173	1.06861	0.917241	0.238688	726
BrrIAA12-BrrIAA19	0.980173	1.06861	0.917241	0.238688	726
BrrIAA12-BrrIAA77	0.980173	1.06861	0.917241	0.238688	726
BrrIAA13-BrrIAA19	0.980173	1.06861	0.917241	0.238688	726
BrrIAA13-BrrIAA77	0.980173	1.06861	0.917241	0.238688	726
BrrIAA17-BrrIAA19	0.980173	1.06861	0.917241	0.238688	726
BrrIAA17-BrrIAA77	0.980173	1.06861	0.917241	0.238688	726
BrrIAA19-BrrIAA20	0.980173	1.06861	0.917241	0.238688	726
BrrIAA20-BrrIAA77	0.980173	1.06861	0.917241	0.238688	726
BrrIAA37-BrrIAA63	0.977315	1.0699	0.913462	0.16689	693
BrrIAA62-BrrIAA89	0.978586	1.07187	0.912973	0.423403	333
BrrIAA19-BrrIAA45	0.978035	1.07408	0.910579	0.103525	723
BrrIAA19-BrrIAA47	0.978035	1.07408	0.910579	0.103525	723
BrrIAA45-BrrIAA77	0.978035	1.07408	0.910579	0.103525	723
BrrIAA47-BrrIAA77	0.978035	1.07408	0.910579	0.103525	723
BrrIAA15-BrrIAA19	0.977067	1.08001	0.904682	0.173068	726
BrrIAA15-BrrIAA77	0.977067	1.08001	0.904682	0.173068	726
BrrIAA34-BrrIAA45	0.973612	1.07941	0.901984	0.0585012	714
BrrIAA34-BrrIAA47	0.973612	1.07941	0.901984	0.0585012	714
BrrIAA19-BrrIAA52	0.974513	1.08194	0.900709	0.0867006	693
BrrIAA52-BrrIAA77	0.974513	1.08194	0.900709	0.0867006	693
BrrIAA10-BrrIAA11	0.0150312	0.0168782	0.890568	0.671954	1962
BrrIAA10-BrrIAA12	0.0150312	0.0168782	0.890568	0.671954	1962
BrrIAA10-BrrIAA13	0.0150312	0.0168782	0.890568	0.671954	1962
BrrIAA10-BrrIAA20	0.0150312	0.0168782	0.890568	0.671954	1962
BrrIAA18-BrrIAA80	0.970081	1.09541	0.885589	0.0936197	609
BrrIAA21-BrrIAA80	0.970081	1.09541	0.885589	0.0936197	609
BrrIAA52-BrrIAA64	0.971929	1.09983	0.883704	0.0465008	687
BrrIAA35-BrrIAA56	0.969616	1.10178	0.880044	0.0183169	936
BrrIAA11-BrrIAA12	0.00929951	0.0106022	0.877126	0.794901	2097
BrrIAA12-BrrIAA13	0.00929951	0.0106022	0.877126	0.794901	2097
BrrIAA12-BrrIAA20	0.00929951	0.0106022	0.877126	0.794901	2097
BrrIAA10-BrrIAA60	0.964672	1.10889	0.869941	0.0121904	810
BrrIAA45-BrrIAA50	0.965452	1.11347	0.867065	0.0111223	741
BrrIAA47-BrrIAA50	0.965452	1.11347	0.867065	0.0111223	741
BrrIAA45-BrrIAA64	0.965778	1.12536	0.858197	0.00762633	717
BrrIAA47-BrrIAA64	0.965778	1.12536	0.858197	0.00762633	717
BrrIAA23-BrrIAA36	0.0258758	0.030645	0.844373	0.484263	1980
BrrIAA19-BrrIAA44	0.957778	1.13744	0.842048	0.00416142	726
BrrIAA62-BrrIAA78	0.95973	1.14024	0.841692	0.0217125	408
BrrIAA45-BrrIAA65	0.956048	1.14843	0.832483	0.00124101	696
BrrIAA45-BrrIAA69	0.956048	1.14843	0.832483	0.00124101	696
BrrIAA47-BrrIAA65	0.956048	1.14843	0.832483	0.00124101	696
BrrIAA47-BrrIAA69	0.956048	1.14843	0.832483	0.00124101	696
BrrIAA17-BrrIAA60	0.953612	1.14915	0.829843	0.00204082	810
BrrIAA16-BrrIAA66	0.960165	1.16003	0.827707	0.00349157	798
BrrIAA23-BrrIAA66	0.960165	1.16003	0.827707	0.00349157	798
BrrIAA36-BrrIAA66	0.960165	1.16003	0.827707	0.00349157	798
BrrIAA15-BrrIAA60	0.951983	1.15648	0.823175	0.00111509	810
BrrIAA55-BrrIAA62	0.950333	1.15469	0.823022	0.0270061	387
BrrIAA55-BrrIAA61	0.947729	1.1562	0.819694	0.0215404	387
BrrIAA45-BrrIAA72	0.948359	1.16498	0.814055	0.000294316	678
BrrIAA47-BrrIAA72	0.948359	1.16498	0.814055	0.000294316	678
BrrIAA15-BrrIAA72	0.946897	1.16416	0.81337	0.000434012	684
BrrIAA41-BrrIAA54	0.954456	1.17514	0.812208	0.000707326	870
BrrIAA26-BrrIAA34	0.948506	1.1702	0.810548	0.000664905	726
BrrIAA45-BrrIAA74	0.947166	1.16862	0.8105	0.000355585	672
BrrIAA47-BrrIAA74	0.947166	1.16862	0.8105	0.000355585	672
BrrIAA46-BrrIAA47	0.951048	1.17416	0.809985	0.000197976	738
BrrIAA45-BrrIAA63	0.946708	1.16908	0.80979	0.000271145	693
BrrIAA47-BrrIAA63	0.946708	1.16908	0.80979	0.000271145	693
BrrIAA25-BrrIAA58	0.95654	1.18281	0.808703	0.000961531	816
BrrIAA11-BrrIAA6	0.94515	1.17114	0.807031	1.69894e-10	2352
BrrIAA11-BrrIAA8	0.94515	1.17114	0.807031	1.69894e-10	2352
BrrIAA25-BrrIAA56	0.945964	1.17948	0.80202	0.000126633	936
BrrIAA59-BrrIAA62	0.941494	1.1838	0.795312	0.00786746	348
BrrIAA45-BrrIAA57	0.939341	1.18272	0.794221	1.93936e-05	705
BrrIAA47-BrrIAA57	0.939341	1.18272	0.794221	1.93936e-05	705
BrrIAA45-BrrIAA76	0.941776	1.1886	0.792343	0.000147532	582
BrrIAA47-BrrIAA76	0.941776	1.1886	0.792343	0.000147532	582
BrrIAA17-BrrIAA58	0.94405	1.19177	0.792137	5.71982e-06	816
BrrIAA25-BrrIAA34	0.943356	1.19136	0.791831	0.000268904	729
BrrIAA34-BrrIAA7	0.943356	1.19136	0.791831	0.000268904	729
BrrIAA52-BrrIAA74	0.942424	1.1904	0.791685	0.000166176	672
BrrIAA46-BrrIAA52	0.945145	1.19416	0.791471	1.64576e-05	696
BrrIAA21-BrrIAA41	0.943324	1.19359	0.790322	1.02792e-07	1470
BrrIAA45-BrrIAA70	0.944592	1.19535	0.790225	2.5526e-05	708
BrrIAA45-BrrIAA71	0.944592	1.19535	0.790225	2.5526e-05	708
BrrIAA47-BrrIAA70	0.944592	1.19535	0.790225	2.5526e-05	708
BrrIAA47-BrrIAA71	0.944592	1.19535	0.790225	2.5526e-05	708
BrrIAA45-BrrIAA46	0.943468	1.19576	0.789009	3.18292e-05	738
BrrIAA52-BrrIAA81	0.944088	1.19865	0.787628	0.000355755	540
BrrIAA12-BrrIAA41	0.943435	1.19927	0.786678	8.54652e-12	1968
BrrIAA26-BrrIAA52	0.940245	1.19664	0.785738	1.5247e-05	705
BrrIAA44-BrrIAA77	0.937928	1.19897	0.782281	2.05625e-05	726
BrrIAA24-BrrIAA6	0.938495	1.19995	0.782113	1.15924e-14	2343
BrrIAA24-BrrIAA8	0.938495	1.19995	0.782113	1.15924e-14	2343
BrrIAA52-BrrIAA63	0.938133	1.20142	0.780852	1.5843e-05	672
BrrIAA15-BrrIAA6	0.935384	1.19885	0.780233	2.32107e-12	2217
BrrIAA15-BrrIAA8	0.935384	1.19885	0.780233	2.32107e-12	2217
BrrIAA37-BrrIAA6	0.937503	1.20174	0.780118	4.84441e-15	2331
BrrIAA37-BrrIAA8	0.937503	1.20174	0.780118	4.84441e-15	2331
BrrIAA45-BrrIAA51	0.94123	1.20714	0.779716	1.52122e-05	741
BrrIAA47-BrrIAA51	0.94123	1.20714	0.779716	1.52122e-05	741
BrrIAA45-BrrIAA68	0.937726	1.20357	0.779121	1.0303e-05	651
BrrIAA47-BrrIAA68	0.937726	1.20357	0.779121	1.0303e-05	651
BrrIAA26-BrrIAA45	0.938611	1.20569	0.778481	3.11411e-06	753
BrrIAA26-BrrIAA47	0.938611	1.20569	0.778481	3.11411e-06	753
BrrIAA31-BrrIAA6	0.940759	1.21009	0.77743	4.99849e-15	2241
BrrIAA31-BrrIAA8	0.940759	1.21009	0.77743	4.99849e-15	2241
BrrIAA10-BrrIAA41	0.938941	1.20826	0.777104	3.78128e-13	1890
BrrIAA62-BrrIAA79	0.937569	1.20785	0.776232	0.000641647	384
BrrIAA45-BrrIAA73	0.936968	1.20851	0.775307	4.35999e-06	666
BrrIAA47-BrrIAA73	0.936968	1.20851	0.775307	4.35999e-06	666
BrrIAA27-BrrIAA54	0.934353	1.20564	0.774986	1.6381e-05	870
BrrIAA35-BrrIAA54	0.934353	1.20564	0.774986	1.6381e-05	870
BrrIAA52-BrrIAA70	0.937032	1.20954	0.774699	1.26386e-05	684
BrrIAA52-BrrIAA71	0.937032	1.20954	0.774699	1.26386e-05	684
BrrIAA41-BrrIAA6	0.934339	1.21617	0.768261	2.78961e-13	1983
BrrIAA41-BrrIAA8	0.934339	1.21617	0.768261	2.78961e-13	1983
BrrIAA45-BrrIAA78	0.936558	1.22096	0.767066	0.000406667	414
BrrIAA47-BrrIAA78	0.936558	1.22096	0.767066	0.000406667	414
BrrIAA10-BrrIAA17	0.0151165	0.0197258	0.766328	0.398396	1935
BrrIAA52-BrrIAA58	0.938775	1.22708	0.765046	1.1959e-05	699
BrrIAA45-BrrIAA75	0.936961	1.22491	0.764925	1.06966e-05	573
BrrIAA47-BrrIAA75	0.936961	1.22491	0.764925	1.06966e-05	573
BrrIAA27-BrrIAA45	0.931806	1.21824	0.764878	1.30802e-05	747
BrrIAA27-BrrIAA47	0.931806	1.21824	0.764878	1.30802e-05	747
BrrIAA35-BrrIAA45	0.931806	1.21824	0.764878	1.30802e-05	747
BrrIAA35-BrrIAA47	0.931806	1.21824	0.764878	1.30802e-05	747
BrrIAA27-BrrIAA58	0.936049	1.2254	0.763869	1.38367e-05	816
BrrIAA35-BrrIAA58	0.936049	1.2254	0.763869	1.38367e-05	816
BrrIAA26-BrrIAA56	0.936129	1.22683	0.763048	2.83445e-06	816
BrrIAA15-BrrIAA56	0.936335	1.23016	0.761149	1.06996e-06	936
BrrIAA38-BrrIAA66	0.940828	1.23706	0.760538	1.73652e-05	798
BrrIAA13-BrrIAA6	0.929615	1.22364	0.759715	6.75917e-17	2406
BrrIAA13-BrrIAA8	0.929615	1.22364	0.759715	6.75917e-17	2406
BrrIAA20-BrrIAA6	0.929615	1.22364	0.759715	6.75917e-17	2406
BrrIAA20-BrrIAA8	0.929615	1.22364	0.759715	6.75917e-17	2406
BrrIAA17-BrrIAA6	0.929124	1.22447	0.758796	2.72923e-17	2403
BrrIAA17-BrrIAA8	0.929124	1.22447	0.758796	2.72923e-17	2403
BrrIAA45-BrrIAA80	0.928709	1.22421	0.758617	2.35382e-06	606
BrrIAA47-BrrIAA80	0.928709	1.22421	0.758617	2.35382e-06	606
BrrIAA43-BrrIAA54	0.930462	1.2309	0.755918	7.75449e-07	870
BrrIAA52-BrrIAA80	0.931208	1.23194	0.755886	6.22427e-06	609
BrrIAA37-BrrIAA49	0.93143	1.23277	0.755561	3.9092e-07	825
BrrIAA26-BrrIAA74	0.929636	1.23295	0.753994	4.92533e-06	684
BrrIAA10-BrrIAA31	0.933477	1.23878	0.753548	1.86285e-14	1956
BrrIAA19-BrrIAA26	0.930637	1.23879	0.751248	5.26453e-07	726
BrrIAA26-BrrIAA77	0.930637	1.23879	0.751248	5.26453e-07	726
BrrIAA24-BrrIAA55	0.925082	1.23284	0.750366	0.000117175	399
BrrIAA12-BrrIAA56	0.932792	1.24396	0.749859	9.39929e-08	936
BrrIAA21-BrrIAA52	0.926683	1.23599	0.749747	1.19742e-06	705
BrrIAA52-BrrIAA88	0.929027	1.23957	0.749475	4.89547e-06	513
BrrIAA3-BrrIAA46	0.92608	1.23723	0.748509	1.91039e-06	810
BrrIAA29-BrrIAA54	0.927157	1.24115	0.747015	1.33312e-07	870
BrrIAA30-BrrIAA54	0.927157	1.24115	0.747015	1.33312e-07	870
BrrIAA29-BrrIAA57	0.925299	1.23884	0.746907	1.66485e-06	708
BrrIAA30-BrrIAA57	0.925299	1.23884	0.746907	1.66485e-06	708
BrrIAA43-BrrIAA57	0.925299	1.23884	0.746907	1.66485e-06	708
BrrIAA7-BrrIAA72	0.924595	1.23872	0.74641	2.88809e-06	684
BrrIAA41-BrrIAA70	0.928733	1.24585	0.745462	8.93923e-06	711
BrrIAA41-BrrIAA71	0.928733	1.24585	0.745462	8.93923e-06	711
BrrIAA44-BrrIAA56	0.935459	1.25524	0.745242	3.55508e-08	936
BrrIAA37-BrrIAA50	0.931147	1.24955	0.745185	4.95332e-07	759
BrrIAA44-BrrIAA57	0.92339	1.23959	0.744917	6.60221e-07	708
BrrIAA28-BrrIAA53	0.92632	1.24373	0.744794	4.7233e-07	849
BrrIAA52-BrrIAA76	0.928123	1.24746	0.74401	5.38247e-06	579
BrrIAA52-BrrIAA7	0.920272	1.24092	0.741608	2.41279e-07	702
BrrIAA52-BrrIAA53	0.928515	1.25284	0.74113	3.97254e-07	696
BrrIAA24-BrrIAA50	0.929206	1.25751	0.738925	2.98691e-07	759
BrrIAA44-BrrIAA63	0.923474	1.25092	0.738235	6.56931e-07	693
BrrIAA41-BrrIAA86	0.92333	1.25333	0.736703	2.36283e-05	609
BrrIAA41-BrrIAA66	0.929166	1.26309	0.735631	1.39582e-06	792
BrrIAA52-BrrIAA78	0.922874	1.2551	0.735298	2.17517e-05	414
BrrIAA61-BrrIAA89	0.927669	1.26339	0.734272	0.000873394	336
BrrIAA44-BrrIAA65	0.93324	1.27183	0.733776	1.96699e-07	699
BrrIAA44-BrrIAA69	0.93324	1.27183	0.733776	1.96699e-07	699
BrrIAA44-BrrIAA61	0.922406	1.26045	0.731804	3.15891e-05	483
BrrIAA26-BrrIAA60	0.920737	1.25855	0.731588	6.29412e-08	756
BrrIAA17-BrrIAA64	0.928002	1.2693	0.731111	7.97733e-07	726
BrrIAA45-BrrIAA53	0.922463	1.26231	0.730773	4.91711e-09	741
BrrIAA47-BrrIAA53	0.922463	1.26231	0.730773	4.91711e-09	741
BrrIAA25-BrrIAA45	0.919373	1.25889	0.730305	8.4745e-09	753
BrrIAA25-BrrIAA47	0.919373	1.25889	0.730305	8.4745e-09	753
BrrIAA18-BrrIAA67	0.919332	1.25911	0.730147	4.93467e-07	708
BrrIAA21-BrrIAA67	0.919332	1.25911	0.730147	4.93467e-07	708
BrrIAA35-BrrIAA48	0.922922	1.26473	0.72974	8.82833e-10	996
BrrIAA45-BrrIAA86	0.918377	1.25922	0.729323	3.99584e-08	609
BrrIAA47-BrrIAA86	0.918377	1.25922	0.729323	3.99584e-08	609
BrrIAA27-BrrIAA59	0.924727	1.26849	0.728996	0.00248525	348
BrrIAA35-BrrIAA59	0.924727	1.26849	0.728996	0.00248525	348
BrrIAA51-BrrIAA52	0.924092	1.2695	0.72792	4.86434e-10	696
BrrIAA26-BrrIAA70	0.929642	1.27881	0.726957	8.52596e-08	711
BrrIAA26-BrrIAA71	0.929642	1.27881	0.726957	8.52596e-08	711
BrrIAA61-BrrIAA78	0.924858	1.2738	0.726061	5.06476e-05	411
BrrIAA4-BrrIAA48	0.919189	1.26727	0.72533	7.9081e-11	993
BrrIAA27-BrrIAA51	0.924128	1.2745	0.725089	1.59602e-08	807
BrrIAA35-BrrIAA51	0.924128	1.2745	0.725089	1.59602e-08	807
BrrIAA25-BrrIAA46	0.919658	1.26863	0.72492	2.71719e-08	810
BrrIAA35-BrrIAA60	0.911378	1.25873	0.724046	6.49352e-09	810
BrrIAA3-BrrIAA48	0.918757	1.26928	0.723844	1.29486e-10	993
BrrIAA45-BrrIAA82	0.917202	1.26728	0.723757	3.26271e-07	555
BrrIAA47-BrrIAA82	0.917202	1.26728	0.723757	3.26271e-07	555
BrrIAA27-BrrIAA6	0.920971	1.27426	0.722748	2.11085e-21	2370
BrrIAA27-BrrIAA8	0.920971	1.27426	0.722748	2.11085e-21	2370
BrrIAA4-BrrIAA46	0.917077	1.27214	0.720895	4.06693e-08	810
BrrIAA41-BrrIAA56	0.912859	1.26725	0.720349	4.64612e-09	936
BrrIAA10-BrrIAA38	0.919096	1.27606	0.720259	3.2118e-20	1905
BrrIAA29-BrrIAA6	0.919949	1.27794	0.719872	4.91952e-23	2364
BrrIAA29-BrrIAA8	0.919949	1.27794	0.719872	4.91952e-23	2364
BrrIAA30-BrrIAA6	0.919949	1.27794	0.719872	4.91952e-23	2364
BrrIAA30-BrrIAA8	0.919949	1.27794	0.719872	4.91952e-23	2364
BrrIAA45-BrrIAA60	0.907878	1.26181	0.719507	1.60934e-10	732
BrrIAA47-BrrIAA60	0.907878	1.26181	0.719507	1.60934e-10	732
BrrIAA25-BrrIAA28	0.920742	1.28089	0.718832	1.07732e-14	1344
BrrIAA1-BrrIAA72	0.91492	1.27436	0.717944	4.6351e-08	684
BrrIAA6-BrrIAA72	0.91492	1.27436	0.717944	4.6351e-08	684
BrrIAA72-BrrIAA8	0.91492	1.27436	0.717944	4.6351e-08	684
BrrIAA72-BrrIAA9	0.91492	1.27436	0.717944	4.6351e-08	684
BrrIAA35-BrrIAA38	0.924674	1.28829	0.717754	2.48183e-14	1614
BrrIAA50-BrrIAA7	0.919977	1.28193	0.717649	1.59016e-07	759
BrrIAA16-BrrIAA73	0.915833	1.27649	0.717463	6.11425e-07	672
BrrIAA23-BrrIAA73	0.915833	1.27649	0.717463	6.11425e-07	672
BrrIAA36-BrrIAA73	0.915833	1.27649	0.717463	6.11425e-07	672
BrrIAA38-BrrIAA73	0.915833	1.27649	0.717463	6.11425e-07	672
BrrIAA22-BrrIAA58	0.920085	1.2838	0.716688	2.28112e-09	816
BrrIAA2-BrrIAA58	0.92419	1.29152	0.715584	2.64156e-08	816
BrrIAA40-BrrIAA70	0.913588	1.27715	0.715333	5.9639e-08	711
BrrIAA40-BrrIAA71	0.913588	1.27715	0.715333	5.9639e-08	711
BrrIAA24-BrrIAA86	0.916766	1.28166	0.715293	9.04975e-07	609
BrrIAA25-BrrIAA50	0.914477	1.27863	0.715202	7.38043e-08	759
BrrIAA12-BrrIAA64	0.92081	1.28925	0.714219	2.16814e-08	726
BrrIAA40-BrrIAA56	0.914937	1.28302	0.713114	1.18431e-10	933
BrrIAA44-BrrIAA70	0.91528	1.28362	0.713046	1.90045e-09	711
BrrIAA44-BrrIAA71	0.91528	1.28362	0.713046	1.90045e-09	711
BrrIAA39-BrrIAA70	0.912519	1.28093	0.712388	1.98487e-08	711
BrrIAA39-BrrIAA71	0.912519	1.28093	0.712388	1.98487e-08	711
BrrIAA24-BrrIAA54	0.920955	1.29279	0.712379	2.47453e-10	867
BrrIAA25-BrrIAA52	0.908775	1.27619	0.712098	1.37769e-09	702
BrrIAA61-BrrIAA87	0.9159	1.28629	0.712045	2.88212e-06	483
BrrIAA2-BrrIAA45	0.911479	1.28036	0.711895	2.34763e-08	753
BrrIAA2-BrrIAA47	0.911479	1.28036	0.711895	2.34763e-08	753
BrrIAA37-BrrIAA86	0.91598	1.28765	0.711357	1.25387e-07	609
BrrIAA12-BrrIAA17	0.00930215	0.0130795	0.711201	0.447261	2070
BrrIAA32-BrrIAA66	0.921412	1.29702	0.710407	2.73632e-07	798
BrrIAA16-BrrIAA60	0.908374	1.27899	0.710226	3.04181e-09	810
BrrIAA23-BrrIAA60	0.908374	1.27899	0.710226	3.04181e-09	810
BrrIAA36-BrrIAA60	0.908374	1.27899	0.710226	3.04181e-09	810
BrrIAA11-BrrIAA60	0.912681	1.28513	0.710187	4.68054e-09	810
BrrIAA13-BrrIAA60	0.912681	1.28513	0.710187	4.68054e-09	810
BrrIAA20-BrrIAA60	0.912681	1.28513	0.710187	4.68054e-09	810
BrrIAA12-BrrIAA60	0.913938	1.28835	0.709388	6.44246e-09	810
BrrIAA52-BrrIAA87	0.916481	1.29241	0.709125	1.91166e-07	516
BrrIAA33-BrrIAA58	0.922867	1.30216	0.708721	1.32741e-08	816
BrrIAA26-BrrIAA49	0.915493	1.29215	0.708502	4.79815e-10	807
BrrIAA40-BrrIAA50	0.914848	1.29162	0.708297	2.68294e-08	759
BrrIAA41-BrrIAA72	0.912088	1.28844	0.707902	6.57058e-07	684
BrrIAA38-BrrIAA6	0.91629	1.2946	0.707778	2.79119e-26	2190
BrrIAA38-BrrIAA8	0.91629	1.2946	0.707778	2.79119e-26	2190
BrrIAA10-BrrIAA64	0.919641	1.30087	0.706944	1.01454e-08	726
BrrIAA13-BrrIAA64	0.919641	1.30087	0.706944	1.01454e-08	726
BrrIAA20-BrrIAA64	0.919641	1.30087	0.706944	1.01454e-08	726
BrrIAA44-BrrIAA53	0.918602	1.29966	0.706799	2.10573e-10	813
BrrIAA31-BrrIAA63	0.923803	1.30756	0.706508	1.75015e-08	693
BrrIAA42-BrrIAA63	0.923803	1.30756	0.706508	1.75015e-08	693
BrrIAA10-BrrIAA89	0.912872	1.29251	0.706276	0.000702696	339
BrrIAA11-BrrIAA89	0.912872	1.29251	0.706276	0.000702696	339
BrrIAA12-BrrIAA89	0.912872	1.29251	0.706276	0.000702696	339
BrrIAA13-BrrIAA89	0.912872	1.29251	0.706276	0.000702696	339
BrrIAA15-BrrIAA89	0.912872	1.29251	0.706276	0.000702696	339
BrrIAA17-BrrIAA89	0.912872	1.29251	0.706276	0.000702696	339
BrrIAA20-BrrIAA89	0.912872	1.29251	0.706276	0.000702696	339
BrrIAA21-BrrIAA48	0.908791	1.2894	0.704817	2.14074e-13	996
BrrIAA2-BrrIAA48	0.913285	1.29582	0.704791	1.9704e-12	993
BrrIAA52-BrrIAA84	0.911575	1.29464	0.704117	6.43322e-09	507
BrrIAA26-BrrIAA54	0.911916	1.29692	0.703137	3.32848e-10	801
BrrIAA45-BrrIAA5	0.908628	1.29305	0.702702	1.13104e-09	753
BrrIAA47-BrrIAA5	0.908628	1.29305	0.702702	1.13104e-09	753
BrrIAA18-BrrIAA6	0.910848	1.29728	0.702121	8.48047e-26	2196
BrrIAA18-BrrIAA8	0.910848	1.29728	0.702121	8.48047e-26	2196
BrrIAA17-BrrIAA70	0.911274	1.298	0.702063	4.02231e-09	711
BrrIAA17-BrrIAA71	0.911274	1.298	0.702063	4.02231e-09	711
BrrIAA43-BrrIAA60	0.905009	1.28908	0.702059	3.04466e-10	810
BrrIAA1-BrrIAA56	0.90923	1.29613	0.701496	1.97201e-13	936
BrrIAA56-BrrIAA6	0.90923	1.29613	0.701496	1.97201e-13	936
BrrIAA56-BrrIAA8	0.90923	1.29613	0.701496	1.97201e-13	936
BrrIAA56-BrrIAA9	0.90923	1.29613	0.701496	1.97201e-13	936
BrrIAA11-BrrIAA64	0.918033	1.30923	0.701202	5.3661e-09	726
BrrIAA28-BrrIAA56	0.9193	1.31205	0.70066	1.42439e-11	936
BrrIAA15-BrrIAA52	0.907078	1.2947	0.70061	6.44084e-10	702
BrrIAA24-BrrIAA76	0.907102	1.29681	0.699486	6.24806e-08	582
BrrIAA16-BrrIAA6	0.910541	1.30274	0.698941	1.83656e-32	2364
BrrIAA16-BrrIAA8	0.910541	1.30274	0.698941	1.83656e-32	2364
BrrIAA36-BrrIAA6	0.911555	1.30594	0.69801	5.6211e-25	1965
BrrIAA36-BrrIAA8	0.911555	1.30594	0.69801	5.6211e-25	1965
BrrIAA11-BrrIAA56	0.908792	1.30245	0.697755	4.79827e-11	936
BrrIAA1-BrrIAA34	0.90784	1.30145	0.69756	7.7727e-10	729
BrrIAA34-BrrIAA6	0.90784	1.30145	0.69756	7.7727e-10	729
BrrIAA34-BrrIAA8	0.90784	1.30145	0.69756	7.7727e-10	729
BrrIAA34-BrrIAA9	0.90784	1.30145	0.69756	7.7727e-10	729
BrrIAA14-BrrIAA34	0.90835	1.30285	0.697202	6.83406e-10	729
BrrIAA19-BrrIAA41	0.906548	1.30132	0.696639	8.21988e-10	726
BrrIAA41-BrrIAA77	0.906548	1.30132	0.696639	8.21988e-10	726
BrrIAA21-BrrIAA39	0.9104	1.30724	0.696428	2.96176e-17	1476
BrrIAA16-BrrIAA86	0.906047	1.30102	0.696412	1.89208e-07	609
BrrIAA23-BrrIAA86	0.906047	1.30102	0.696412	1.89208e-07	609
BrrIAA36-BrrIAA86	0.906047	1.30102	0.696412	1.89208e-07	609
BrrIAA38-BrrIAA86	0.906047	1.30102	0.696412	1.89208e-07	609
BrrIAA16-BrrIAA56	0.908777	1.30614	0.695771	9.66371e-12	936
BrrIAA38-BrrIAA56	0.908777	1.30614	0.695771	9.66371e-12	936
BrrIAA10-BrrIAA75	0.916545	1.31786	0.69548	2.33435e-06	558
BrrIAA11-BrrIAA75	0.916545	1.31786	0.69548	2.33435e-06	558
BrrIAA12-BrrIAA75	0.916545	1.31786	0.69548	2.33435e-06	558
BrrIAA13-BrrIAA75	0.916545	1.31786	0.69548	2.33435e-06	558
BrrIAA20-BrrIAA75	0.916545	1.31786	0.69548	2.33435e-06	558
BrrIAA28-BrrIAA60	0.901904	1.2972	0.69527	2.2754e-10	810
BrrIAA38-BrrIAA60	0.901904	1.2972	0.69527	2.2754e-10	810
BrrIAA28-BrrIAA48	0.905562	1.30287	0.695053	7.04736e-13	993
BrrIAA62-BrrIAA87	0.908729	1.30787	0.694816	2.48606e-07	498
BrrIAA18-BrrIAA19	0.915079	1.31835	0.694109	8.72255e-09	726
BrrIAA18-BrrIAA77	0.915079	1.31835	0.694109	8.72255e-09	726
BrrIAA19-BrrIAA21	0.915079	1.31835	0.694109	8.72255e-09	726
BrrIAA21-BrrIAA77	0.915079	1.31835	0.694109	8.72255e-09	726
BrrIAA23-BrrIAA38	0.0321201	0.0462863	0.693945	0.168108	2001
BrrIAA15-BrrIAA86	0.909793	1.31105	0.693941	2.25173e-08	609
BrrIAA3-BrrIAA45	0.904434	1.30404	0.693563	7.86544e-10	753
BrrIAA3-BrrIAA47	0.904434	1.30404	0.693563	7.86544e-10	753
BrrIAA15-BrrIAA41	0.910386	1.31283	0.693454	7.34486e-28	1980
BrrIAA16-BrrIAA48	0.905689	1.30675	0.693086	2.80311e-14	996
BrrIAA23-BrrIAA48	0.905689	1.30675	0.693086	2.80311e-14	996
BrrIAA36-BrrIAA48	0.905689	1.30675	0.693086	2.80311e-14	996
BrrIAA38-BrrIAA48	0.905689	1.30675	0.693086	2.80311e-14	996
BrrIAA33-BrrIAA45	0.908224	1.311	0.692774	3.15821e-10	753
BrrIAA33-BrrIAA47	0.908224	1.311	0.692774	3.15821e-10	753
BrrIAA62-BrrIAA84	0.90811	1.31295	0.691655	9.60111e-07	495
BrrIAA21-BrrIAA31	0.910988	1.31739	0.691509	1.59756e-19	1518
BrrIAA21-BrrIAA42	0.910988	1.31739	0.691509	1.59756e-19	1518
BrrIAA28-BrrIAA89	0.911308	1.31797	0.69145	8.31824e-05	339
BrrIAA29-BrrIAA55	0.908127	1.31362	0.691314	7.16936e-06	399
BrrIAA30-BrrIAA55	0.908127	1.31362	0.691314	7.16936e-06	399
BrrIAA43-BrrIAA55	0.908127	1.31362	0.691314	7.16936e-06	399
BrrIAA37-BrrIAA83	0.907832	1.31351	0.691147	2.66595e-08	570
BrrIAA22-BrrIAA34	0.90611	1.3112	0.691053	1.67949e-10	729
BrrIAA53-BrrIAA7	0.915121	1.3244	0.69097	5.12361e-12	855
BrrIAA21-BrrIAA56	0.905805	1.31225	0.690266	3.56172e-13	936
BrrIAA11-BrrIAA52	0.902761	1.30829	0.690031	1.11848e-10	702
BrrIAA52-BrrIAA79	0.907436	1.31528	0.689918	1.86571e-06	390
BrrIAA10-BrrIAA58	0.908244	1.31654	0.689874	6.28974e-15	816
BrrIAA11-BrrIAA58	0.908244	1.31654	0.689874	6.28974e-15	816
BrrIAA12-BrrIAA58	0.908244	1.31654	0.689874	6.28974e-15	816
BrrIAA31-BrrIAA60	0.903377	1.30979	0.689708	5.50495e-10	810
BrrIAA48-BrrIAA5	0.907521	1.3161	0.689556	1.75366e-14	993
BrrIAA15-BrrIAA58	0.908136	1.31772	0.68917	2.98725e-15	816
BrrIAA37-BrrIAA73	0.90634	1.31543	0.689006	1.34504e-09	672
BrrIAA41-BrrIAA65	0.906323	1.31585	0.688771	7.5939e-11	699
BrrIAA41-BrrIAA69	0.906323	1.31585	0.688771	7.5939e-11	699
BrrIAA4-BrrIAA45	0.903286	1.31155	0.688714	1.80243e-10	753
BrrIAA4-BrrIAA47	0.903286	1.31155	0.688714	1.80243e-10	753
BrrIAA40-BrrIAA65	0.906071	1.31568	0.688673	4.33209e-10	699
BrrIAA40-BrrIAA69	0.906071	1.31568	0.688673	4.33209e-10	699
BrrIAA25-BrrIAA51	0.90823	1.31904	0.688555	2.53329e-11	807
BrrIAA34-BrrIAA4	0.905602	1.3168	0.68773	1.34334e-10	729
BrrIAA32-BrrIAA45	0.905997	1.31788	0.687466	9.73984e-11	753
BrrIAA32-BrrIAA47	0.905997	1.31788	0.687466	9.73984e-11	753
BrrIAA33-BrrIAA66	0.912692	1.32781	0.687368	4.02457e-09	798
BrrIAA41-BrrIAA51	0.911314	1.32592	0.687304	4.90038e-11	807
BrrIAA44-BrrIAA86	0.904012	1.31679	0.68653	7.76764e-10	609
BrrIAA24-BrrIAA73	0.904829	1.31934	0.685821	3.07912e-09	672
BrrIAA41-BrrIAA43	0.912409	1.33046	0.685782	8.41123e-27	1758
BrrIAA18-BrrIAA58	0.90357	1.31861	0.685244	1.50179e-13	816
BrrIAA41-BrrIAA55	0.903174	1.31819	0.68516	2.30313e-05	399
BrrIAA24-BrrIAA74	0.902343	1.31741	0.684936	8.75061e-11	684
BrrIAA37-BrrIAA74	0.902343	1.31741	0.684936	8.75061e-11	684
BrrIAA10-BrrIAA25	0.899542	1.3139	0.684633	7.41309e-20	1500
BrrIAA1-BrrIAA64	0.905193	1.32221	0.684606	6.22834e-10	726
BrrIAA6-BrrIAA64	0.905193	1.32221	0.684606	6.22834e-10	726
BrrIAA64-BrrIAA8	0.905193	1.32221	0.684606	6.22834e-10	726
BrrIAA64-BrrIAA9	0.905193	1.32221	0.684606	6.22834e-10	726
BrrIAA41-BrrIAA87	0.910434	1.33007	0.684502	2.37588e-07	501
BrrIAA42-BrrIAA60	0.902088	1.3185	0.684177	2.45633e-10	810
BrrIAA10-BrrIAA42	0.906884	1.32807	0.682858	1.04123e-28	1908
BrrIAA37-BrrIAA81	0.909228	1.33229	0.682457	8.79902e-07	528
BrrIAA29-BrrIAA63	0.903931	1.32508	0.682171	1.87086e-09	693
BrrIAA30-BrrIAA63	0.903931	1.32508	0.682171	1.87086e-09	693
BrrIAA43-BrrIAA63	0.903931	1.32508	0.682171	1.87086e-09	693
BrrIAA3-BrrIAA58	0.906982	1.32967	0.682112	3.9896e-11	816
BrrIAA4-BrrIAA58	0.906982	1.32967	0.682112	3.9896e-11	816
BrrIAA44-BrrIAA58	0.906139	1.32847	0.682092	2.37318e-11	816
BrrIAA31-BrrIAA89	0.907154	1.33068	0.681724	9.06734e-05	339
BrrIAA42-BrrIAA89	0.907154	1.33068	0.681724	9.06734e-05	339
BrrIAA5-BrrIAA63	0.900429	1.32111	0.68157	2.07942e-09	693
BrrIAA17-BrrIAA52	0.90114	1.32274	0.681267	1.11093e-09	705
BrrIAA32-BrrIAA58	0.913586	1.34134	0.681101	2.25082e-10	816
BrrIAA2-BrrIAA53	0.905763	1.33101	0.680509	1.37231e-11	855
BrrIAA5-BrrIAA53	0.905763	1.33101	0.680509	1.37231e-11	855
BrrIAA29-BrrIAA60	0.894318	1.3159	0.679624	1.79779e-11	810
BrrIAA30-BrrIAA60	0.894318	1.3159	0.679624	1.79779e-11	810
BrrIAA52-BrrIAA57	0.896379	1.319	0.679589	3.79795e-12	672
BrrIAA13-BrrIAA58	0.903372	1.32938	0.679544	1.53186e-16	816
BrrIAA20-BrrIAA58	0.903372	1.32938	0.679544	1.53186e-16	816
BrrIAA3-BrrIAA34	0.903021	1.32929	0.679327	3.73947e-11	729
BrrIAA19-BrrIAA39	0.898384	1.32334	0.678875	6.16853e-11	726
BrrIAA19-BrrIAA40	0.898384	1.32334	0.678875	6.16853e-11	726
BrrIAA39-BrrIAA77	0.898384	1.32334	0.678875	6.16853e-11	726
BrrIAA40-BrrIAA77	0.898384	1.32334	0.678875	6.16853e-11	726
BrrIAA2-BrrIAA52	0.900686	1.32692	0.678779	2.64123e-10	705
BrrIAA5-BrrIAA52	0.900686	1.32692	0.678779	2.64123e-10	705
BrrIAA3-BrrIAA40	0.899907	1.32596	0.678684	1.07554e-19	1362
BrrIAA16-BrrIAA49	0.899848	1.32655	0.678336	1.30969e-12	825
BrrIAA23-BrrIAA49	0.899848	1.32655	0.678336	1.30969e-12	825
BrrIAA28-BrrIAA49	0.899848	1.32655	0.678336	1.30969e-12	825
BrrIAA36-BrrIAA49	0.899848	1.32655	0.678336	1.30969e-12	825
BrrIAA38-BrrIAA49	0.899848	1.32655	0.678336	1.30969e-12	825
BrrIAA24-BrrIAA81	0.906733	1.33706	0.678154	1.16596e-07	540
BrrIAA40-BrrIAA48	0.900276	1.32756	0.678144	2.42567e-15	993
BrrIAA18-BrrIAA34	0.893855	1.31851	0.677928	1.79577e-11	729
BrrIAA21-BrrIAA34	0.893855	1.31851	0.677928	1.79577e-11	729
BrrIAA21-BrrIAA28	0.904058	1.33391	0.67775	7.45578e-20	1347
BrrIAA37-BrrIAA56	0.899414	1.32745	0.677549	4.25942e-15	936
BrrIAA13-BrrIAA62	0.896342	1.32319	0.67741	2.11583e-07	498
BrrIAA20-BrrIAA62	0.896342	1.32319	0.67741	2.11583e-07	498
BrrIAA61-BrrIAA79	0.903794	1.33456	0.67722	1.16395e-06	390
BrrIAA12-BrrIAA25	0.896845	1.32481	0.676962	6.1136e-21	1500
BrrIAA4-BrrIAA49	0.898485	1.3273	0.676925	3.52833e-13	822
BrrIAA52-BrrIAA59	0.906665	1.3397	0.676768	0.000111868	348
BrrIAA5-BrrIAA51	0.907812	1.34166	0.676634	2.81386e-12	807
BrrIAA24-BrrIAA70	0.903944	1.33612	0.676545	1.29746e-10	711
BrrIAA24-BrrIAA71	0.903944	1.33612	0.676545	1.29746e-10	711
BrrIAA52-BrrIAA55	0.898968	1.32907	0.676391	5.9825e-07	399
BrrIAA22-BrrIAA72	0.899238	1.32977	0.676233	1.32272e-10	684
BrrIAA4-BrrIAA62	0.899085	1.3296	0.676205	9.05844e-09	498
BrrIAA44-BrrIAA73	0.901385	1.33396	0.675722	1.0236e-11	672
BrrIAA12-BrrIAA48	0.897417	1.32829	0.675618	7.77284e-17	996
BrrIAA44-BrrIAA54	0.899863	1.33196	0.675593	3.32476e-14	870
BrrIAA3-BrrIAA63	0.897836	1.33018	0.674973	1.17456e-09	693
BrrIAA4-BrrIAA63	0.897836	1.33018	0.674973	1.17456e-09	693
BrrIAA11-BrrIAA15	0.0128375	0.0190239	0.674807	0.29111	2274
BrrIAA13-BrrIAA15	0.0128375	0.0190239	0.674807	0.29111	2274
BrrIAA15-BrrIAA20	0.0128375	0.0190239	0.674807	0.29111	2274
BrrIAA41-BrrIAA80	0.899937	1.33374	0.674745	1.90182e-08	597
BrrIAA29-BrrIAA62	0.899196	1.33266	0.674737	1.31891e-07	498
BrrIAA30-BrrIAA62	0.899196	1.33266	0.674737	1.31891e-07	498
BrrIAA43-BrrIAA62	0.899196	1.33266	0.674737	1.31891e-07	498
BrrIAA3-BrrIAA49	0.897776	1.33087	0.67458	3.81893e-13	822
BrrIAA12-BrrIAA52	0.895958	1.32906	0.674128	3.75134e-12	702
BrrIAA41-BrrIAA73	0.899925	1.335	0.674102	5.56426e-09	672
BrrIAA10-BrrIAA16	0.903625	1.34057	0.674062	3.46788e-29	1905
BrrIAA37-BrrIAA61	0.897948	1.3328	0.673728	1.70212e-07	483
BrrIAA3-BrrIAA53	0.902702	1.34002	0.673649	3.72905e-12	855
BrrIAA4-BrrIAA53	0.902702	1.34002	0.673649	3.72905e-12	855
BrrIAA3-BrrIAA62	0.897664	1.33346	0.673182	2.23023e-09	498
BrrIAA27-BrrIAA57	0.897323	1.3332	0.673058	2.11344e-09	708
BrrIAA35-BrrIAA57	0.897323	1.3332	0.673058	2.11344e-09	708
BrrIAA45-BrrIAA79	0.904278	1.34396	0.672847	1.46734e-07	390
BrrIAA47-BrrIAA79	0.904278	1.34396	0.672847	1.46734e-07	390
BrrIAA40-BrrIAA49	0.899011	1.33715	0.672333	2.01006e-13	822
BrrIAA10-BrrIAA86	0.900715	1.34005	0.672152	1.25615e-09	609
BrrIAA11-BrrIAA86	0.900715	1.34005	0.672152	1.25615e-09	609
BrrIAA12-BrrIAA86	0.900715	1.34005	0.672152	1.25615e-09	609
BrrIAA31-BrrIAA65	0.900798	1.34038	0.672045	2.46175e-11	699
BrrIAA31-BrrIAA69	0.900798	1.34038	0.672045	2.46175e-11	699
BrrIAA42-BrrIAA65	0.900798	1.34038	0.672045	2.46175e-11	699
BrrIAA42-BrrIAA69	0.900798	1.34038	0.672045	2.46175e-11	699
BrrIAA13-BrrIAA56	0.897407	1.33917	0.670124	1.50576e-13	936
BrrIAA20-BrrIAA56	0.897407	1.33917	0.670124	1.50576e-13	936
BrrIAA15-BrrIAA64	0.907035	1.3538	0.669991	1.37762e-11	726
BrrIAA17-BrrIAA51	0.899902	1.3445	0.669322	4.70133e-14	807
BrrIAA37-BrrIAA48	0.898074	1.34185	0.669281	1.48682e-15	996
BrrIAA29-BrrIAA73	0.901806	1.35002	0.667996	8.13098e-12	672
BrrIAA30-BrrIAA73	0.901806	1.35002	0.667996	8.13098e-12	672
BrrIAA43-BrrIAA73	0.901806	1.35002	0.667996	8.13098e-12	672
BrrIAA16-BrrIAA84	0.901697	1.35016	0.667846	5.99216e-07	498
BrrIAA23-BrrIAA84	0.901697	1.35016	0.667846	5.99216e-07	498
BrrIAA26-BrrIAA84	0.901697	1.35016	0.667846	5.99216e-07	498
BrrIAA28-BrrIAA84	0.901697	1.35016	0.667846	5.99216e-07	498
BrrIAA36-BrrIAA84	0.901697	1.35016	0.667846	5.99216e-07	498
BrrIAA38-BrrIAA84	0.901697	1.35016	0.667846	5.99216e-07	498
BrrIAA44-BrrIAA51	0.900008	1.34807	0.667629	2.89085e-14	807
BrrIAA56-BrrIAA7	0.897737	1.34526	0.667331	1.83462e-16	936
BrrIAA25-BrrIAA48	0.897279	1.34479	0.667226	1.18692e-17	993
BrrIAA39-BrrIAA48	0.892756	1.33892	0.666773	5.11437e-18	996
BrrIAA15-BrrIAA73	0.896963	1.34531	0.666733	1.27309e-11	672
BrrIAA43-BrrIAA56	0.89607	1.34454	0.666449	1.11724e-15	936
BrrIAA43-BrrIAA68	0.900535	1.35154	0.6663	1.44552e-12	672
BrrIAA31-BrrIAA57	0.907409	1.36311	0.665693	3.5507e-12	708
BrrIAA42-BrrIAA57	0.907409	1.36311	0.665693	3.5507e-12	708
BrrIAA48-BrrIAA7	0.896311	1.34743	0.665201	2.50808e-18	993
BrrIAA12-BrrIAA16	0.900918	1.35443	0.665166	1.65952e-32	2040
BrrIAA17-BrrIAA34	0.891151	1.33978	0.665146	8.45055e-14	729
BrrIAA23-BrrIAA6	0.901775	1.35599	0.665032	1.42612e-34	1998
BrrIAA23-BrrIAA8	0.901775	1.35599	0.665032	1.42612e-34	1998
BrrIAA2-BrrIAA49	0.899881	1.35348	0.664866	1.43187e-14	822
BrrIAA27-BrrIAA49	0.897268	1.35131	0.664	9.53736e-14	825
BrrIAA35-BrrIAA49	0.897268	1.35131	0.664	9.53736e-14	825
BrrIAA18-BrrIAA75	0.902605	1.35972	0.663817	6.11207e-08	558
BrrIAA21-BrrIAA75	0.902605	1.35972	0.663817	6.11207e-08	558
BrrIAA27-BrrIAA56	0.908026	1.36796	0.663783	4.57797e-14	936
BrrIAA12-BrrIAA6	0.893165	1.34729	0.662936	2.79994e-32	2046
BrrIAA12-BrrIAA8	0.893165	1.34729	0.662936	2.79994e-32	2046
BrrIAA51-BrrIAA7	0.894725	1.35077	0.662381	3.27855e-14	807
BrrIAA29-BrrIAA58	0.898514	1.35688	0.66219	2.6149e-11	816
BrrIAA30-BrrIAA58	0.898514	1.35688	0.66219	2.6149e-11	816
BrrIAA43-BrrIAA58	0.898514	1.35688	0.66219	2.6149e-11	816
BrrIAA37-BrrIAA55	0.892974	1.34905	0.661927	5.73174e-08	399
BrrIAA31-BrrIAA35	0.907241	1.37133	0.661576	4.36934e-22	1614
BrrIAA27-BrrIAA62	0.887952	1.34226	0.661536	2.14576e-08	498
BrrIAA3-BrrIAA77	0.892498	1.34939	0.661407	1.07511e-14	726
BrrIAA4-BrrIAA77	0.892498	1.34939	0.661407	1.07511e-14	726
BrrIAA24-BrrIAA56	0.895296	1.35391	0.661267	1.76882e-15	933
BrrIAA29-BrrIAA81	0.895106	1.35449	0.660842	1.92991e-07	525
BrrIAA30-BrrIAA81	0.895106	1.35449	0.660842	1.92991e-07	525
BrrIAA43-BrrIAA81	0.895106	1.35449	0.660842	1.92991e-07	525
BrrIAA35-BrrIAA62	0.887272	1.34265	0.660837	1.12501e-08	498
BrrIAA36-BrrIAA56	0.904321	1.36878	0.660675	5.34504e-15	936
BrrIAA10-BrrIAA34	0.888636	1.34553	0.660436	4.32351e-14	729
BrrIAA11-BrrIAA34	0.888636	1.34553	0.660436	4.32351e-14	729
BrrIAA12-BrrIAA34	0.888636	1.34553	0.660436	4.32351e-14	729
BrrIAA13-BrrIAA34	0.888636	1.34553	0.660436	4.32351e-14	729
BrrIAA20-BrrIAA34	0.888636	1.34553	0.660436	4.32351e-14	729
BrrIAA22-BrrIAA64	0.900843	1.36471	0.6601	6.36809e-13	726
BrrIAA25-BrrIAA64	0.89508	1.35772	0.659251	6.48803e-13	726
BrrIAA22-BrrIAA48	0.892884	1.35467	0.659116	1.14553e-16	996
BrrIAA10-BrrIAA54	0.891513	1.35369	0.658578	5.40235e-16	867
BrrIAA61-BrrIAA88	0.893601	1.35732	0.658358	8.02517e-10	483
BrrIAA44-BrrIAA50	0.904793	1.37493	0.658066	1.70053e-12	753
BrrIAA10-BrrIAA52	0.889027	1.351	0.658051	1.09486e-13	702
BrrIAA13-BrrIAA52	0.889027	1.351	0.658051	1.09486e-13	702
BrrIAA20-BrrIAA52	0.889027	1.351	0.658051	1.09486e-13	702
BrrIAA15-BrrIAA34	0.887716	1.34939	0.657867	2.06635e-14	729
BrrIAA35-BrrIAA40	0.901779	1.37101	0.657746	1.12274e-19	1311
BrrIAA21-BrrIAA60	0.888405	1.35146	0.657368	5.17421e-15	810
BrrIAA44-BrrIAA48	0.891053	1.35574	0.657244	2.93244e-21	993
BrrIAA1-BrrIAA53	0.897528	1.3657	0.65719	1.12716e-15	855
BrrIAA53-BrrIAA6	0.897528	1.3657	0.65719	1.12716e-15	855
BrrIAA53-BrrIAA8	0.897528	1.3657	0.65719	1.12716e-15	855
BrrIAA53-BrrIAA9	0.897528	1.3657	0.65719	1.12716e-15	855
BrrIAA10-BrrIAA23	0.89353	1.35963	0.657185	1.05458e-37	1890
BrrIAA52-BrrIAA89	0.897587	1.36631	0.656941	1.58169e-05	339
BrrIAA11-BrrIAA48	0.891883	1.35866	0.656441	6.64768e-19	996
BrrIAA13-BrrIAA48	0.891883	1.35866	0.656441	6.64768e-19	996
BrrIAA20-BrrIAA48	0.891883	1.35866	0.656441	6.64768e-19	996
BrrIAA32-BrrIAA63	0.888874	1.3541	0.656431	2.72232e-12	693
BrrIAA33-BrrIAA63	0.888874	1.3541	0.656431	2.72232e-12	693
BrrIAA25-BrrIAA53	0.900626	1.37231	0.656284	6.0598e-15	855
BrrIAA33-BrrIAA57	0.891991	1.35917	0.656275	4.31129e-13	708
BrrIAA27-BrrIAA86	0.893967	1.36307	0.65585	2.06227e-10	609
BrrIAA35-BrrIAA86	0.893967	1.36307	0.65585	2.06227e-10	609
BrrIAA10-BrrIAA36	0.895656	1.36567	0.655838	1.25151e-39	1899
BrrIAA31-BrrIAA70	0.893281	1.3622	0.655762	4.5051e-12	711
BrrIAA31-BrrIAA71	0.893281	1.3622	0.655762	4.5051e-12	711
BrrIAA42-BrrIAA70	0.893281	1.3622	0.655762	4.5051e-12	711
BrrIAA42-BrrIAA71	0.893281	1.3622	0.655762	4.5051e-12	711
BrrIAA26-BrrIAA63	0.898292	1.37018	0.655604	2.11588e-11	684
BrrIAA4-BrrIAA51	0.898898	1.3716	0.655367	2.69186e-14	807
BrrIAA32-BrrIAA48	0.891103	1.35987	0.655284	5.67803e-18	996
BrrIAA24-BrrIAA49	0.892126	1.36185	0.655086	1.31277e-15	825
BrrIAA41-BrrIAA57	0.894794	1.3661	0.654999	4.37785e-13	708
BrrIAA28-BrrIAA52	0.888925	1.35764	0.654756	1.87672e-12	705
BrrIAA52-BrrIAA83	0.892926	1.3644	0.654446	6.13033e-11	558
BrrIAA14-BrrIAA72	0.889824	1.36133	0.653642	3.03878e-11	684
BrrIAA17-BrrIAA80	0.889714	1.36128	0.653587	3.72684e-11	609
BrrIAA10-BrrIAA67	0.890706	1.36342	0.653287	5.54706e-13	708
BrrIAA11-BrrIAA67	0.890706	1.36342	0.653287	5.54706e-13	708
BrrIAA12-BrrIAA67	0.890706	1.36342	0.653287	5.54706e-13	708
BrrIAA13-BrrIAA67	0.890706	1.36342	0.653287	5.54706e-13	708
BrrIAA20-BrrIAA67	0.890706	1.36342	0.653287	5.54706e-13	708
BrrIAA49-BrrIAA5	0.895502	1.37088	0.653229	1.3459e-15	822
BrrIAA22-BrrIAA66	0.894753	1.37061	0.652814	1.74342e-14	795
BrrIAA22-BrrIAA52	0.886937	1.35873	0.65277	7.88495e-16	705
BrrIAA39-BrrIAA6	0.898262	1.37614	0.652741	3.0543e-36	1968
BrrIAA39-BrrIAA8	0.898262	1.37614	0.652741	3.0543e-36	1968
BrrIAA64-BrrIAA7	0.894061	1.36994	0.652628	3.24487e-12	726
BrrIAA2-BrrIAA63	0.887588	1.36056	0.652367	1.51862e-11	693
BrrIAA18-BrrIAA60	0.885605	1.35798	0.65215	9.05951e-15	810
BrrIAA24-BrrIAA46	0.898879	1.37859	0.652028	1.07651e-15	810
BrrIAA13-BrrIAA86	0.891153	1.3668	0.651997	1.16124e-10	609
BrrIAA20-BrrIAA86	0.891153	1.3668	0.651997	1.16124e-10	609
BrrIAA5-BrrIAA58	0.899006	1.37933	0.651772	8.82894e-13	816
BrrIAA37-BrrIAA57	0.887951	1.36282	0.651555	8.13765e-13	708
BrrIAA24-BrrIAA85	0.892173	1.36937	0.651519	4.4633e-10	591
BrrIAA44-BrrIAA49	0.887416	1.36217	0.651474	1.16706e-18	822
BrrIAA10-BrrIAA73	0.889813	1.36661	0.651111	8.77734e-13	672
BrrIAA11-BrrIAA73	0.889813	1.36661	0.651111	8.77734e-13	672
BrrIAA18-BrrIAA50	0.889383	1.36597	0.6511	1.3759e-15	759
BrrIAA21-BrrIAA50	0.889383	1.36597	0.6511	1.3759e-15	759
BrrIAA28-BrrIAA50	0.890437	1.3676	0.651093	6.26366e-13	759
BrrIAA39-BrrIAA63	0.897981	1.37955	0.650924	6.92707e-13	693
BrrIAA40-BrrIAA63	0.897981	1.37955	0.650924	6.92707e-13	693
BrrIAA15-BrrIAA67	0.889846	1.36722	0.650842	5.966e-13	708
BrrIAA25-BrrIAA72	0.88674	1.36317	0.650496	1.01269e-11	684
BrrIAA32-BrrIAA49	0.891373	1.37117	0.650082	1.51301e-14	825
BrrIAA33-BrrIAA49	0.891373	1.37117	0.650082	1.51301e-14	825
BrrIAA21-BrrIAA40	0.89115	1.37105	0.649977	3.13483e-24	1335
BrrIAA16-BrrIAA53	0.889504	1.36876	0.649859	2.49182e-16	849
BrrIAA23-BrrIAA53	0.889504	1.36876	0.649859	2.49182e-16	849
BrrIAA36-BrrIAA53	0.889504	1.36876	0.649859	2.49182e-16	849
BrrIAA38-BrrIAA53	0.889504	1.36876	0.649859	2.49182e-16	849
BrrIAA42-BrrIAA6	0.892986	1.37418	0.649833	8.24678e-38	1965
BrrIAA42-BrrIAA8	0.892986	1.37418	0.649833	8.24678e-38	1965
BrrIAA19-BrrIAA31	0.886689	1.36507	0.649555	6.15611e-15	726
BrrIAA19-BrrIAA42	0.886689	1.36507	0.649555	6.15611e-15	726
BrrIAA31-BrrIAA77	0.886689	1.36507	0.649555	6.15611e-15	726
BrrIAA42-BrrIAA77	0.886689	1.36507	0.649555	6.15611e-15	726
BrrIAA3-BrrIAA52	0.882709	1.35914	0.64946	1.44162e-13	702
BrrIAA1-BrrIAA48	0.887531	1.36723	0.649147	1.99491e-19	993
BrrIAA48-BrrIAA6	0.887531	1.36723	0.649147	1.99491e-19	993
BrrIAA48-BrrIAA8	0.887531	1.36723	0.649147	1.99491e-19	993
BrrIAA48-BrrIAA9	0.887531	1.36723	0.649147	1.99491e-19	993
BrrIAA39-BrrIAA49	0.883854	1.36158	0.649139	2.61787e-15	825
BrrIAA33-BrrIAA53	0.893491	1.37663	0.649043	1.266e-14	819
BrrIAA18-BrrIAA52	0.882461	1.36011	0.648816	6.64867e-12	705
BrrIAA4-BrrIAA74	0.887912	1.36924	0.648469	5.98125e-12	684
BrrIAA29-BrrIAA48	0.887916	1.37026	0.647993	5.62689e-19	978
BrrIAA30-BrrIAA48	0.887916	1.37026	0.647993	5.62689e-19	978
BrrIAA43-BrrIAA48	0.887916	1.37026	0.647993	5.62689e-19	978
BrrIAA18-BrrIAA64	0.895039	1.3814	0.647921	1.72714e-12	726
BrrIAA21-BrrIAA64	0.895039	1.3814	0.647921	1.72714e-12	726
BrrIAA24-BrrIAA83	0.884041	1.36455	0.647864	2.91556e-11	573
BrrIAA25-BrrIAA41	0.892624	1.37795	0.64779	1.35849e-27	1485
BrrIAA67-BrrIAA7	0.889377	1.37299	0.647768	5.19106e-13	708
BrrIAA29-BrrIAA68	0.892495	1.37829	0.647539	1.01454e-13	672
BrrIAA30-BrrIAA68	0.892495	1.37829	0.647539	1.01454e-13	672
BrrIAA25-BrrIAA40	0.892219	1.37806	0.647444	8.3097e-28	1353
BrrIAA18-BrrIAA70	0.889671	1.37457	0.647234	1.32952e-12	711
BrrIAA18-BrrIAA71	0.889671	1.37457	0.647234	1.32952e-12	711
BrrIAA21-BrrIAA70	0.889671	1.37457	0.647234	1.32952e-12	711
BrrIAA21-BrrIAA71	0.889671	1.37457	0.647234	1.32952e-12	711
BrrIAA62-BrrIAA67	0.878591	1.35794	0.647004	1.42203e-07	474
BrrIAA41-BrrIAA50	0.884854	1.36769	0.646972	4.65213e-13	759
BrrIAA45-BrrIAA83	0.887982	1.37278	0.646852	5.35051e-12	552
BrrIAA47-BrrIAA83	0.887982	1.37278	0.646852	5.35051e-12	552
BrrIAA24-BrrIAA58	0.897735	1.38828	0.646651	7.69414e-18	816
BrrIAA44-BrrIAA89	0.893699	1.3837	0.645878	3.46905e-06	339
BrrIAA25-BrrIAA67	0.888594	1.376	0.645781	6.07258e-13	708
BrrIAA1-BrrIAA60	0.886172	1.37251	0.645657	1.97305e-15	810
BrrIAA6-BrrIAA60	0.886172	1.37251	0.645657	1.97305e-15	810
BrrIAA17-BrrIAA67	0.887621	1.37507	0.64551	3.1037e-13	708
BrrIAA25-BrrIAA44	0.900059	1.39454	0.645418	7.69598e-21	1191
BrrIAA10-BrrIAA62	0.882706	1.36782	0.645339	9.91369e-09	498
BrrIAA11-BrrIAA62	0.882706	1.36782	0.645339	9.91369e-09	498
BrrIAA12-BrrIAA62	0.882706	1.36782	0.645339	9.91369e-09	498
BrrIAA17-BrrIAA62	0.882706	1.36782	0.645339	9.91369e-09	498
BrrIAA57-BrrIAA7	0.884387	1.37096	0.645087	6.19155e-16	708
BrrIAA40-BrrIAA60	0.88003	1.36465	0.644874	3.70511e-16	810
BrrIAA15-BrrIAA68	0.886038	1.37411	0.64481	1.65986e-12	672
BrrIAA2-BrrIAA40	0.888319	1.37783	0.644723	3.85587e-25	1362
BrrIAA4-BrrIAA52	0.880462	1.36578	0.64466	1.57252e-14	702
BrrIAA1-BrrIAA58	0.895642	1.39082	0.643968	3.57084e-16	816
BrrIAA58-BrrIAA6	0.895642	1.39082	0.643968	3.57084e-16	816
BrrIAA58-BrrIAA8	0.895642	1.39082	0.643968	3.57084e-16	816
BrrIAA58-BrrIAA9	0.895642	1.39082	0.643968	3.57084e-16	816
BrrIAA11-BrrIAA25	0.883561	1.37347	0.643303	2.45845e-27	1500
BrrIAA17-BrrIAA56	0.887527	1.38011	0.643083	1.44718e-15	936
BrrIAA25-BrrIAA73	0.886172	1.37852	0.642841	6.14755e-13	672
BrrIAA7-BrrIAA73	0.886172	1.37852	0.642841	6.14755e-13	672
BrrIAA34-BrrIAA40	0.886502	1.37937	0.642687	2.31873e-12	729
BrrIAA33-BrrIAA48	0.887057	1.38028	0.642662	2.2418e-19	996
BrrIAA39-BrrIAA89	0.890898	1.38691	0.64236	2.07121e-06	339
BrrIAA40-BrrIAA89	0.890898	1.38691	0.64236	2.07121e-06	339
BrrIAA46-BrrIAA7	0.888041	1.38261	0.642293	7.52053e-16	810
BrrIAA60-BrrIAA7	0.88241	1.37422	0.642116	1.11553e-14	810
BrrIAA26-BrrIAA58	0.892918	1.39093	0.641959	2.70736e-14	762
BrrIAA10-BrrIAA53	0.89076	1.38789	0.641807	6.42407e-16	855
BrrIAA11-BrrIAA53	0.89076	1.38789	0.641807	6.42407e-16	855
BrrIAA12-BrrIAA53	0.89076	1.38789	0.641807	6.42407e-16	855
BrrIAA13-BrrIAA53	0.89076	1.38789	0.641807	6.42407e-16	855
BrrIAA20-BrrIAA53	0.89076	1.38789	0.641807	6.42407e-16	855
BrrIAA16-BrrIAA89	0.890449	1.38804	0.641513	9.13839e-07	339
BrrIAA23-BrrIAA89	0.890449	1.38804	0.641513	9.13839e-07	339
BrrIAA26-BrrIAA89	0.890449	1.38804	0.641513	9.13839e-07	339
BrrIAA36-BrrIAA89	0.890449	1.38804	0.641513	9.13839e-07	339
BrrIAA38-BrrIAA89	0.890449	1.38804	0.641513	9.13839e-07	339
BrrIAA15-BrrIAA63	0.875553	1.36493	0.641464	3.35965e-13	690
BrrIAA26-BrrIAA62	0.883751	1.37784	0.641404	3.43579e-11	498
BrrIAA46-BrrIAA48	0.881909	1.37506	0.641359	1.01751e-11	807
BrrIAA15-BrrIAA48	0.885506	1.3809	0.641254	1.79603e-20	996
BrrIAA24-BrrIAA52	0.885272	1.38091	0.641078	8.05692e-13	705
BrrIAA3-BrrIAA66	0.88653	1.38312	0.640966	1.16397e-15	795
BrrIAA35-BrrIAA42	0.900871	1.4059	0.640778	1.56468e-28	1614
BrrIAA32-BrrIAA34	0.88589	1.38279	0.640656	1.0371e-14	729
BrrIAA33-BrrIAA34	0.88589	1.38279	0.640656	1.0371e-14	729
BrrIAA23-BrrIAA45	0.881819	1.37738	0.640215	8.22033e-16	753
BrrIAA23-BrrIAA47	0.881819	1.37738	0.640215	8.22033e-16	753
BrrIAA38-BrrIAA45	0.881819	1.37738	0.640215	8.22033e-16	753
BrrIAA38-BrrIAA47	0.881819	1.37738	0.640215	8.22033e-16	753
BrrIAA41-BrrIAA59	0.887935	1.38758	0.639915	5.42568e-08	348
BrrIAA21-BrrIAA72	0.880912	1.37662	0.639911	1.47303e-14	684
BrrIAA15-BrrIAA49	0.88502	1.38319	0.639842	4.84181e-18	825
BrrIAA14-BrrIAA63	0.879744	1.37582	0.639432	6.41338e-13	693
BrrIAA29-BrrIAA34	0.882923	1.38096	0.639356	1.53018e-15	729
BrrIAA30-BrrIAA34	0.882923	1.38096	0.639356	1.53018e-15	729
BrrIAA34-BrrIAA43	0.882923	1.38096	0.639356	1.53018e-15	729
BrrIAA52-BrrIAA85	0.88664	1.38679	0.639348	1.6364e-13	567
BrrIAA22-BrrIAA40	0.884476	1.38401	0.639068	7.05879e-25	1362
BrrIAA25-BrrIAA49	0.891945	1.39596	0.638947	1.0184e-16	822
BrrIAA27-BrrIAA48	0.882076	1.38053	0.638942	2.95696e-20	996
BrrIAA3-BrrIAA74	0.883694	1.38408	0.638473	3.29886e-13	684
BrrIAA33-BrrIAA6	0.88831	1.39136	0.638445	3.31309e-44	2355
BrrIAA33-BrrIAA8	0.88831	1.39136	0.638445	3.31309e-44	2355
BrrIAA40-BrrIAA54	0.895305	1.40252	0.638356	2.27015e-18	867
BrrIAA17-BrrIAA86	0.886907	1.38981	0.638152	4.09494e-12	609
BrrIAA46-BrrIAA56	0.885256	1.38722	0.638152	4.57384e-13	807
BrrIAA37-BrrIAA54	0.882652	1.38331	0.63807	3.32398e-17	867
BrrIAA19-BrrIAA27	0.88288	1.38415	0.63785	5.42613e-14	726
BrrIAA19-BrrIAA35	0.88288	1.38415	0.63785	5.42613e-14	726
BrrIAA27-BrrIAA77	0.88288	1.38415	0.63785	5.42613e-14	726
BrrIAA35-BrrIAA77	0.88288	1.38415	0.63785	5.42613e-14	726
BrrIAA35-BrrIAA41	0.89188	1.39835	0.637807	2.43381e-29	1614
BrrIAA14-BrrIAA65	0.882617	1.38402	0.637719	2.39431e-11	699
BrrIAA14-BrrIAA69	0.882617	1.38402	0.637719	2.39431e-11	699
BrrIAA18-BrrIAA56	0.887669	1.39233	0.637544	6.97577e-16	936
BrrIAA10-BrrIAA49	0.883622	1.38689	0.637123	4.92536e-18	825
BrrIAA11-BrrIAA49	0.883622	1.38689	0.637123	4.92536e-18	825
BrrIAA12-BrrIAA49	0.883622	1.38689	0.637123	4.92536e-18	825
BrrIAA13-BrrIAA49	0.883622	1.38689	0.637123	4.92536e-18	825
BrrIAA20-BrrIAA49	0.883622	1.38689	0.637123	4.92536e-18	825
BrrIAA35-BrrIAA52	0.884811	1.38883	0.637091	4.4239e-14	702
BrrIAA50-BrrIAA62	0.884455	1.38829	0.637083	4.21368e-09	492
BrrIAA44-BrrIAA74	0.883412	1.38667	0.637075	6.71275e-17	684
BrrIAA32-BrrIAA59	0.884833	1.38967	0.63672	4.8147e-07	348
BrrIAA33-BrrIAA59	0.884833	1.38967	0.63672	4.8147e-07	348
BrrIAA24-BrrIAA89	0.891042	1.39986	0.636521	3.69543e-06	339
BrrIAA32-BrrIAA72	0.886188	1.39224	0.636519	2.24846e-12	684
BrrIAA33-BrrIAA72	0.886188	1.39224	0.636519	2.24846e-12	684
BrrIAA4-BrrIAA66	0.884445	1.38952	0.636511	5.22496e-16	795
BrrIAA35-BrrIAA68	0.880689	1.38406	0.636308	1.77432e-16	672
BrrIAA21-BrrIAA25	0.873971	1.37383	0.636155	1.05698e-26	1440
BrrIAA32-BrrIAA57	0.882934	1.38801	0.636115	1.16665e-14	708
BrrIAA22-BrrIAA50	0.881175	1.3858	0.635861	1.60669e-17	759
BrrIAA24-BrrIAA57	0.880161	1.38575	0.635153	1.13936e-14	708
BrrIAA44-BrrIAA52	0.883402	1.39092	0.635121	7.35812e-15	705
BrrIAA2-BrrIAA72	0.882584	1.39049	0.634731	5.86913e-15	684
BrrIAA32-BrrIAA56	0.883201	1.39168	0.634632	3.12262e-19	936
BrrIAA2-BrrIAA34	0.886501	1.39692	0.634609	8.55094e-17	729
BrrIAA34-BrrIAA5	0.886501	1.39692	0.634609	8.55094e-17	729
BrrIAA15-BrrIAA62	0.878207	1.38412	0.634487	1.25453e-09	498
BrrIAA41-BrrIAA48	0.879337	1.38692	0.634023	6.31284e-20	996
BrrIAA29-BrrIAA46	0.903587	1.42556	0.633849	1.18032e-14	810
BrrIAA30-BrrIAA46	0.903587	1.42556	0.633849	1.18032e-14	810
BrrIAA43-BrrIAA46	0.903587	1.42556	0.633849	1.18032e-14	810
BrrIAA44-BrrIAA62	0.873736	1.37857	0.633798	8.24696e-12	498
BrrIAA41-BrrIAA67	0.884458	1.39563	0.633734	3.96067e-12	708
BrrIAA5-BrrIAA77	0.885279	1.39714	0.633637	9.13485e-17	726
BrrIAA4-BrrIAA72	0.881041	1.39058	0.633578	1.32606e-15	684
BrrIAA19-BrrIAA3	0.879931	1.38939	0.63332	2.48802e-19	726
BrrIAA19-BrrIAA4	0.879931	1.38939	0.63332	2.48802e-19	726
BrrIAA37-BrrIAA52	0.887694	1.40189	0.633214	5.28713e-13	702
BrrIAA17-BrrIAA73	0.88235	1.39425	0.632848	1.99055e-14	672
BrrIAA15-BrrIAA53	0.887011	1.40306	0.632196	2.92163e-17	855
BrrIAA32-BrrIAA52	0.88899	1.40625	0.632173	6.76539e-16	702
BrrIAA33-BrrIAA52	0.88899	1.40625	0.632173	6.76539e-16	702
BrrIAA12-BrrIAA73	0.879016	1.39106	0.631904	8.42373e-15	672
BrrIAA45-BrrIAA89	0.883489	1.39824	0.631859	3.74422e-08	339
BrrIAA47-BrrIAA89	0.883489	1.39824	0.631859	3.74422e-08	339
BrrIAA16-BrrIAA35	0.893843	1.41471	0.63182	3.26404e-29	1614
BrrIAA61-BrrIAA84	0.883403	1.39837	0.631739	1.98431e-12	483
BrrIAA32-BrrIAA67	0.887143	1.40509	0.631377	5.63177e-16	708
BrrIAA33-BrrIAA67	0.887143	1.40509	0.631377	5.63177e-16	708
BrrIAA2-BrrIAA51	0.890628	1.41065	0.63136	7.16675e-17	807
BrrIAA10-BrrIAA46	0.885618	1.40286	0.631293	1.03176e-20	810
BrrIAA11-BrrIAA46	0.885618	1.40286	0.631293	1.03176e-20	810
BrrIAA12-BrrIAA46	0.885618	1.40286	0.631293	1.03176e-20	810
BrrIAA13-BrrIAA46	0.885618	1.40286	0.631293	1.03176e-20	810
BrrIAA20-BrrIAA46	0.885618	1.40286	0.631293	1.03176e-20	810
BrrIAA41-BrrIAA62	0.878726	1.39207	0.631239	2.27412e-09	498
BrrIAA13-BrrIAA73	0.879957	1.39411	0.631194	1.51262e-14	672
BrrIAA20-BrrIAA73	0.879957	1.39411	0.631194	1.51262e-14	672
BrrIAA1-BrrIAA50	0.879714	1.39377	0.631175	4.53799e-16	759
BrrIAA50-BrrIAA6	0.879714	1.39377	0.631175	4.53799e-16	759
BrrIAA50-BrrIAA8	0.879714	1.39377	0.631175	4.53799e-16	759
BrrIAA50-BrrIAA9	0.879714	1.39377	0.631175	4.53799e-16	759
BrrIAA2-BrrIAA74	0.879555	1.39364	0.631118	1.03568e-13	684
BrrIAA5-BrrIAA74	0.879555	1.39364	0.631118	1.03568e-13	684
BrrIAA10-BrrIAA57	0.874773	1.3871	0.63065	1.10096e-16	708
BrrIAA11-BrrIAA57	0.874773	1.3871	0.63065	1.10096e-16	708
BrrIAA12-BrrIAA57	0.874773	1.3871	0.63065	1.10096e-16	708
BrrIAA13-BrrIAA57	0.874773	1.3871	0.63065	1.10096e-16	708
BrrIAA15-BrrIAA57	0.874773	1.3871	0.63065	1.10096e-16	708
BrrIAA17-BrrIAA57	0.874773	1.3871	0.63065	1.10096e-16	708
BrrIAA20-BrrIAA57	0.874773	1.3871	0.63065	1.10096e-16	708
BrrIAA54-BrrIAA7	0.886255	1.40536	0.630623	1.48634e-22	870
BrrIAA24-BrrIAA25	0.882375	1.3997	0.630403	1.96662e-23	1437
BrrIAA18-BrrIAA51	0.883193	1.40104	0.630384	9.64427e-18	807
BrrIAA21-BrrIAA51	0.883193	1.40104	0.630384	9.64427e-18	807
BrrIAA22-BrrIAA49	0.877841	1.39273	0.630304	8.55562e-17	825
BrrIAA35-BrrIAA63	0.88149	1.39852	0.6303	2.21149e-13	693
BrrIAA35-BrrIAA44	0.899341	1.42722	0.630136	6.41111e-22	1194
BrrIAA25-BrrIAA59	0.885097	1.40464	0.630124	9.28209e-07	348
BrrIAA24-BrrIAA61	0.878183	1.39372	0.630101	4.19313e-10	483
BrrIAA37-BrrIAA80	0.879238	1.39625	0.629713	1.56121e-13	609
BrrIAA26-BrrIAA48	0.87951	1.39821	0.629027	7.30683e-23	864
BrrIAA3-BrrIAA64	0.880983	1.4009	0.628869	2.54122e-16	723
BrrIAA4-BrrIAA64	0.880983	1.4009	0.628869	2.54122e-16	723
BrrIAA23-BrrIAA56	0.890855	1.41719	0.628607	3.87153e-20	936
BrrIAA10-BrrIAA68	0.874609	1.39209	0.628269	3.71018e-16	672
BrrIAA11-BrrIAA68	0.874609	1.39209	0.628269	3.71018e-16	672
BrrIAA12-BrrIAA68	0.874609	1.39209	0.628269	3.71018e-16	672
BrrIAA13-BrrIAA68	0.874609	1.39209	0.628269	3.71018e-16	672
BrrIAA20-BrrIAA68	0.874609	1.39209	0.628269	3.71018e-16	672
BrrIAA14-BrrIAA86	0.876125	1.39518	0.627965	4.15495e-14	609
BrrIAA31-BrrIAA53	0.88274	1.40618	0.627759	2.24583e-20	855
BrrIAA42-BrrIAA53	0.88274	1.40618	0.627759	2.24583e-20	855
BrrIAA15-BrrIAA46	0.884366	1.40885	0.627723	1.18244e-21	810
BrrIAA37-BrrIAA58	0.888677	1.41582	0.627676	4.82943e-22	816
BrrIAA33-BrrIAA56	0.879756	1.40167	0.627646	1.54989e-20	936
BrrIAA14-BrrIAA19	0.881549	1.40577	0.627092	1.90951e-15	726
BrrIAA14-BrrIAA77	0.881549	1.40577	0.627092	1.90951e-15	726
BrrIAA41-BrrIAA49	0.875475	1.39641	0.626947	5.52298e-17	825
BrrIAA40-BrrIAA55	0.878162	1.40096	0.62683	5.20263e-09	396
BrrIAA5-BrrIAA56	0.884197	1.41098	0.626657	6.15945e-19	933
BrrIAA12-BrrIAA45	0.877338	1.40013	0.62661	4.09262e-17	750
BrrIAA12-BrrIAA47	0.877338	1.40013	0.62661	4.09262e-17	750
BrrIAA13-BrrIAA45	0.877338	1.40013	0.62661	4.09262e-17	750
BrrIAA13-BrrIAA47	0.877338	1.40013	0.62661	4.09262e-17	750
BrrIAA20-BrrIAA45	0.877338	1.40013	0.62661	4.09262e-17	750
BrrIAA20-BrrIAA47	0.877338	1.40013	0.62661	4.09262e-17	750
BrrIAA40-BrrIAA52	0.873694	1.39719	0.625321	2.43705e-14	702
BrrIAA11-BrrIAA54	0.877705	1.40388	0.625199	1.61941e-19	867
BrrIAA12-BrrIAA54	0.877705	1.40388	0.625199	1.61941e-19	867
BrrIAA13-BrrIAA54	0.877705	1.40388	0.625199	1.61941e-19	867
BrrIAA17-BrrIAA54	0.877705	1.40388	0.625199	1.61941e-19	867
BrrIAA20-BrrIAA54	0.877705	1.40388	0.625199	1.61941e-19	867
BrrIAA26-BrrIAA66	0.887272	1.42093	0.624431	9.18209e-20	786
BrrIAA3-BrrIAA72	0.877059	1.40468	0.624384	1.05497e-16	684
BrrIAA3-BrrIAA54	0.883979	1.4158	0.624367	2.70484e-19	867
BrrIAA16-BrrIAA21	0.881518	1.41222	0.624208	4.54311e-34	1479
BrrIAA19-BrrIAA5	0.882439	1.41453	0.62384	1.39746e-18	726
BrrIAA1-BrrIAA70	0.878561	1.40888	0.62359	1.92511e-18	711
BrrIAA1-BrrIAA71	0.878561	1.40888	0.62359	1.92511e-18	711
BrrIAA6-BrrIAA70	0.878561	1.40888	0.62359	1.92511e-18	711
BrrIAA6-BrrIAA71	0.878561	1.40888	0.62359	1.92511e-18	711
BrrIAA70-BrrIAA8	0.878561	1.40888	0.62359	1.92511e-18	711
BrrIAA70-BrrIAA9	0.878561	1.40888	0.62359	1.92511e-18	711
BrrIAA71-BrrIAA8	0.878561	1.40888	0.62359	1.92511e-18	711
BrrIAA71-BrrIAA9	0.878561	1.40888	0.62359	1.92511e-18	711
BrrIAA17-BrrIAA63	0.880035	1.41179	0.623348	3.70144e-15	693
BrrIAA37-BrrIAA66	0.877309	1.40769	0.623226	3.83989e-16	798
BrrIAA39-BrrIAA56	0.875806	1.40582	0.622987	2.03099e-22	936
BrrIAA22-BrrIAA63	0.882896	1.41822	0.622538	3.59049e-14	693
BrrIAA39-BrrIAA60	0.869872	1.39755	0.622428	1.79163e-18	810
BrrIAA16-BrrIAA65	0.878576	1.41179	0.622313	1.22607e-17	696
BrrIAA16-BrrIAA69	0.878576	1.41179	0.622313	1.22607e-17	696
BrrIAA23-BrrIAA65	0.878576	1.41179	0.622313	1.22607e-17	696
BrrIAA23-BrrIAA69	0.878576	1.41179	0.622313	1.22607e-17	696
BrrIAA36-BrrIAA65	0.878576	1.41179	0.622313	1.22607e-17	696
BrrIAA36-BrrIAA69	0.878576	1.41179	0.622313	1.22607e-17	696
BrrIAA38-BrrIAA65	0.878576	1.41179	0.622313	1.22607e-17	696
BrrIAA38-BrrIAA69	0.878576	1.41179	0.622313	1.22607e-17	696
BrrIAA2-BrrIAA77	0.880153	1.41435	0.622303	3.60289e-18	726
BrrIAA17-BrrIAA68	0.871485	1.40063	0.622209	4.84006e-17	672
BrrIAA62-BrrIAA88	0.873095	1.40367	0.62201	1.80447e-13	495
BrrIAA39-BrrIAA53	0.877273	1.41087	0.621796	1.08009e-20	849
BrrIAA21-BrrIAA45	0.874892	1.40721	0.621719	2.60447e-18	750
BrrIAA21-BrrIAA47	0.874892	1.40721	0.621719	2.60447e-18	750
BrrIAA41-BrrIAA64	0.889198	1.4303	0.621684	1.00237e-10	684
BrrIAA27-BrrIAA73	0.878623	1.41433	0.621227	1.05139e-14	672
BrrIAA35-BrrIAA73	0.878623	1.41433	0.621227	1.05139e-14	672
BrrIAA27-BrrIAA61	0.871481	1.40324	0.62105	2.54503e-12	483
BrrIAA35-BrrIAA61	0.871481	1.40324	0.62105	2.54503e-12	483
BrrIAA26-BrrIAA86	0.879874	1.41677	0.621044	2.37933e-15	609
BrrIAA22-BrrIAA85	0.873669	1.40713	0.620888	1.30105e-14	579
BrrIAA29-BrrIAA49	0.878159	1.41483	0.620684	1.54953e-19	822
BrrIAA30-BrrIAA49	0.878159	1.41483	0.620684	1.54953e-19	822
BrrIAA43-BrrIAA49	0.878159	1.41483	0.620684	1.54953e-19	822
BrrIAA10-BrrIAA44	0.890784	1.43557	0.620507	1.07194e-24	1194
BrrIAA27-BrrIAA63	0.870916	1.4037	0.620445	1.97974e-14	693
BrrIAA44-BrrIAA46	0.879909	1.41832	0.620388	9.09891e-17	810
BrrIAA25-BrrIAA42	0.884063	1.42503	0.620382	2.67778e-32	1497
BrrIAA39-BrrIAA52	0.872971	1.40721	0.620358	5.35343e-14	705
BrrIAA16-BrrIAA88	0.885848	1.4282	0.620253	8.48723e-10	498
BrrIAA23-BrrIAA88	0.885848	1.4282	0.620253	8.48723e-10	498
BrrIAA26-BrrIAA88	0.885848	1.4282	0.620253	8.48723e-10	498
BrrIAA28-BrrIAA88	0.885848	1.4282	0.620253	8.48723e-10	498
BrrIAA36-BrrIAA88	0.885848	1.4282	0.620253	8.48723e-10	498
BrrIAA38-BrrIAA88	0.885848	1.4282	0.620253	8.48723e-10	498
BrrIAA4-BrrIAA54	0.881913	1.42247	0.619987	4.0782e-20	867
BrrIAA32-BrrIAA6	0.880849	1.42195	0.619467	2.15322e-50	2283
BrrIAA32-BrrIAA8	0.880849	1.42195	0.619467	2.15322e-50	2283
BrrIAA21-BrrIAA58	0.876472	1.41514	0.619353	7.31094e-23	816
BrrIAA18-BrrIAA26	0.876737	1.41634	0.619015	2.23116e-19	888
BrrIAA21-BrrIAA26	0.876737	1.41634	0.619015	2.23116e-19	888
BrrIAA31-BrrIAA73	0.879523	1.42189	0.618558	5.3229e-16	669
BrrIAA42-BrrIAA73	0.879523	1.42189	0.618558	5.3229e-16	669
BrrIAA27-BrrIAA65	0.87721	1.41825	0.618515	1.69962e-18	699
BrrIAA27-BrrIAA69	0.87721	1.41825	0.618515	1.69962e-18	699
BrrIAA35-BrrIAA65	0.87721	1.41825	0.618515	1.69962e-18	699
BrrIAA35-BrrIAA69	0.87721	1.41825	0.618515	1.69962e-18	699
BrrIAA41-BrrIAA53	0.880833	1.42418	0.618485	1.49209e-16	849
BrrIAA22-BrrIAA83	0.879133	1.42166	0.618384	6.32757e-13	573
BrrIAA4-BrrIAA40	0.874788	1.41472	0.618348	6.82813e-33	1362
BrrIAA10-BrrIAA65	0.873798	1.41353	0.618168	8.43303e-17	699
BrrIAA10-BrrIAA69	0.873798	1.41353	0.618168	8.43303e-17	699
BrrIAA11-BrrIAA65	0.873798	1.41353	0.618168	8.43303e-17	699
BrrIAA11-BrrIAA69	0.873798	1.41353	0.618168	8.43303e-17	699
BrrIAA12-BrrIAA65	0.873798	1.41353	0.618168	8.43303e-17	699
BrrIAA12-BrrIAA69	0.873798	1.41353	0.618168	8.43303e-17	699
BrrIAA21-BrrIAA23	0.879602	1.42305	0.61811	2.67861e-35	1479
BrrIAA21-BrrIAA36	0.879602	1.42305	0.61811	2.67861e-35	1479
BrrIAA21-BrrIAA38	0.879602	1.42305	0.61811	2.67861e-35	1479
BrrIAA10-BrrIAA40	0.881645	1.42662	0.617993	9.55235e-32	1365
BrrIAA41-BrrIAA58	0.873652	1.41388	0.617911	7.81354e-17	816
BrrIAA37-BrrIAA46	0.886399	1.43478	0.617795	1.81418e-21	810
BrrIAA16-BrrIAA55	0.877977	1.42139	0.617689	5.12514e-10	399
BrrIAA23-BrrIAA55	0.877977	1.42139	0.617689	5.12514e-10	399
BrrIAA26-BrrIAA55	0.877977	1.42139	0.617689	5.12514e-10	399
BrrIAA28-BrrIAA55	0.877977	1.42139	0.617689	5.12514e-10	399
BrrIAA36-BrrIAA55	0.877977	1.42139	0.617689	5.12514e-10	399
BrrIAA38-BrrIAA55	0.877977	1.42139	0.617689	5.12514e-10	399
BrrIAA13-BrrIAA65	0.873046	1.41362	0.617595	3.04688e-16	699
BrrIAA13-BrrIAA69	0.873046	1.41362	0.617595	3.04688e-16	699
BrrIAA17-BrrIAA65	0.873046	1.41362	0.617595	3.04688e-16	699
BrrIAA17-BrrIAA69	0.873046	1.41362	0.617595	3.04688e-16	699
BrrIAA20-BrrIAA65	0.873046	1.41362	0.617595	3.04688e-16	699
BrrIAA20-BrrIAA69	0.873046	1.41362	0.617595	3.04688e-16	699
BrrIAA39-BrrIAA65	0.876308	1.41946	0.617354	1.97795e-15	699
BrrIAA39-BrrIAA69	0.876308	1.41946	0.617354	1.97795e-15	699
BrrIAA15-BrrIAA54	0.872365	1.41326	0.617272	9.00055e-21	867
BrrIAA27-BrrIAA55	0.876997	1.42211	0.616689	1.47485e-09	399
BrrIAA35-BrrIAA55	0.876997	1.42211	0.616689	1.47485e-09	399
BrrIAA32-BrrIAA76	0.880775	1.42833	0.616646	2.79235e-12	573
BrrIAA33-BrrIAA76	0.880775	1.42833	0.616646	2.79235e-12	573
BrrIAA2-BrrIAA64	0.883177	1.43235	0.616592	4.93773e-18	726
BrrIAA24-BrrIAA80	0.87406	1.41771	0.616528	9.93576e-16	609
BrrIAA18-BrrIAA63	0.865281	1.40435	0.616141	1.14702e-15	690
BrrIAA21-BrrIAA63	0.865281	1.40435	0.616141	1.14702e-15	690
BrrIAA34-BrrIAA37	0.883559	1.43494	0.615745	1.20865e-19	729
BrrIAA17-BrrIAA48	0.875066	1.42234	0.615231	4.49783e-25	996
BrrIAA18-BrrIAA68	0.869489	1.41382	0.614993	2.49219e-18	672
BrrIAA21-BrrIAA68	0.869489	1.41382	0.614993	2.49219e-18	672
BrrIAA1-BrrIAA54	0.883176	1.43643	0.614843	1.38747e-22	870
BrrIAA54-BrrIAA6	0.883176	1.43643	0.614843	1.38747e-22	870
BrrIAA54-BrrIAA8	0.883176	1.43643	0.614843	1.38747e-22	870
BrrIAA54-BrrIAA9	0.883176	1.43643	0.614843	1.38747e-22	870
BrrIAA24-BrrIAA53	0.881833	1.43469	0.61465	7.38531e-21	819
BrrIAA15-BrrIAA65	0.872269	1.42045	0.614079	8.65813e-17	699
BrrIAA15-BrrIAA69	0.872269	1.42045	0.614079	8.65813e-17	699
BrrIAA1-BrrIAA73	0.877148	1.42921	0.613731	7.16497e-15	672
BrrIAA26-BrrIAA73	0.875862	1.42772	0.613468	1.46394e-18	672
BrrIAA16-BrrIAA45	0.869582	1.4184	0.613071	1.54952e-19	753
BrrIAA16-BrrIAA47	0.869582	1.4184	0.613071	1.54952e-19	753
BrrIAA36-BrrIAA45	0.869582	1.4184	0.613071	1.54952e-19	753
BrrIAA36-BrrIAA47	0.869582	1.4184	0.613071	1.54952e-19	753
BrrIAA45-BrrIAA87	0.87437	1.42655	0.612927	4.46445e-13	516
BrrIAA47-BrrIAA87	0.87437	1.42655	0.612927	4.46445e-13	516
BrrIAA16-BrrIAA19	0.868266	1.41673	0.612866	5.00325e-18	726
BrrIAA16-BrrIAA77	0.868266	1.41673	0.612866	5.00325e-18	726
BrrIAA19-BrrIAA23	0.868266	1.41673	0.612866	5.00325e-18	726
BrrIAA19-BrrIAA28	0.868266	1.41673	0.612866	5.00325e-18	726
BrrIAA19-BrrIAA36	0.868266	1.41673	0.612866	5.00325e-18	726
BrrIAA19-BrrIAA38	0.868266	1.41673	0.612866	5.00325e-18	726
BrrIAA23-BrrIAA77	0.868266	1.41673	0.612866	5.00325e-18	726
BrrIAA28-BrrIAA77	0.868266	1.41673	0.612866	5.00325e-18	726
BrrIAA36-BrrIAA77	0.868266	1.41673	0.612866	5.00325e-18	726
BrrIAA38-BrrIAA77	0.868266	1.41673	0.612866	5.00325e-18	726
BrrIAA34-BrrIAA41	0.871385	1.42185	0.612852	6.09266e-18	729
BrrIAA22-BrrIAA53	0.878383	1.43328	0.612848	6.94355e-22	852
BrrIAA18-BrrIAA73	0.871674	1.42302	0.612552	2.83962e-18	672
BrrIAA21-BrrIAA73	0.871674	1.42302	0.612552	2.83962e-18	672
BrrIAA14-BrrIAA80	0.872129	1.42441	0.612274	2.09494e-15	609
BrrIAA58-BrrIAA7	0.883942	1.44411	0.612103	1.7337e-18	816
BrrIAA16-BrrIAA58	0.87211	1.42562	0.611741	2.02883e-20	816
BrrIAA23-BrrIAA58	0.87211	1.42562	0.611741	2.02883e-20	816
BrrIAA36-BrrIAA58	0.87211	1.42562	0.611741	2.02883e-20	816
BrrIAA38-BrrIAA58	0.87211	1.42562	0.611741	2.02883e-20	816
BrrIAA26-BrrIAA65	0.883758	1.44503	0.611586	1.85635e-20	693
BrrIAA26-BrrIAA69	0.883758	1.44503	0.611586	1.85635e-20	693
BrrIAA44-BrrIAA55	0.872527	1.42674	0.611552	1.1494e-09	399
BrrIAA24-BrrIAA63	0.871082	1.42443	0.611528	2.84456e-18	693
BrrIAA18-BrrIAA57	0.864566	1.41408	0.6114	1.69312e-16	705
BrrIAA21-BrrIAA57	0.864566	1.41408	0.6114	1.69312e-16	705
BrrIAA40-BrrIAA6	0.872616	1.42788	0.611129	1.12972e-32	1362
BrrIAA40-BrrIAA8	0.872616	1.42788	0.611129	1.12972e-32	1362
BrrIAA18-BrrIAA54	0.869472	1.42278	0.611108	1.75668e-23	867
BrrIAA18-BrrIAA88	0.877962	1.43738	0.610809	9.01111e-13	498
BrrIAA21-BrrIAA88	0.877962	1.43738	0.610809	9.01111e-13	498
BrrIAA6-BrrIAA73	0.874808	1.43225	0.610794	1.67276e-15	672
BrrIAA73-BrrIAA8	0.874808	1.43225	0.610794	1.67276e-15	672
BrrIAA73-BrrIAA9	0.874808	1.43225	0.610794	1.67276e-15	672
BrrIAA24-BrrIAA67	0.867323	1.42042	0.610612	3.06249e-16	708
BrrIAA60-BrrIAA8	0.87349	1.43056	0.610595	3.41897e-19	810
BrrIAA60-BrrIAA9	0.87349	1.43056	0.610595	3.41897e-19	810
BrrIAA45-BrrIAA7	0.864246	1.41553	0.610545	2.45459e-22	753
BrrIAA47-BrrIAA7	0.864246	1.41553	0.610545	2.45459e-22	753
BrrIAA4-BrrIAA50	0.878276	1.43972	0.61003	1.15132e-16	759
BrrIAA24-BrrIAA34	0.868258	1.42464	0.60946	1.63818e-20	729
BrrIAA22-BrrIAA56	0.869279	1.42653	0.609368	1.34615e-26	936
BrrIAA41-BrrIAA63	0.876898	1.43938	0.609217	1.44006e-16	693
BrrIAA10-BrrIAA55	0.866891	1.42301	0.609196	3.8349e-10	399
BrrIAA11-BrrIAA55	0.866891	1.42301	0.609196	3.8349e-10	399
BrrIAA12-BrrIAA55	0.866891	1.42301	0.609196	3.8349e-10	399
BrrIAA13-BrrIAA55	0.866891	1.42301	0.609196	3.8349e-10	399
BrrIAA20-BrrIAA55	0.866891	1.42301	0.609196	3.8349e-10	399
BrrIAA29-BrrIAA53	0.879047	1.44329	0.609059	2.09068e-18	822
BrrIAA30-BrrIAA53	0.879047	1.44329	0.609059	2.09068e-18	822
BrrIAA43-BrrIAA53	0.879047	1.44329	0.609059	2.09068e-18	822
BrrIAA14-BrrIAA89	0.865689	1.42219	0.608701	8.81359e-07	339
BrrIAA37-BrrIAA53	0.881852	1.44875	0.608697	3.73656e-22	819
BrrIAA14-BrrIAA85	0.870086	1.43031	0.608319	5.33511e-16	582
BrrIAA29-BrrIAA40	0.879493	1.44578	0.608315	1.76944e-28	1311
BrrIAA30-BrrIAA40	0.879493	1.44578	0.608315	1.76944e-28	1311
BrrIAA18-BrrIAA72	0.864579	1.42129	0.608307	2.51841e-18	684
BrrIAA2-BrrIAA66	0.870902	1.4317	0.608299	3.22725e-20	795
BrrIAA5-BrrIAA66	0.870902	1.4317	0.608299	3.22725e-20	795
BrrIAA62-BrrIAA7	0.864555	1.42156	0.608174	6.4229e-12	495
BrrIAA14-BrrIAA74	0.871101	1.43294	0.607913	6.08289e-19	684
BrrIAA32-BrrIAA51	0.876868	1.44258	0.607846	3.06071e-21	801
BrrIAA33-BrrIAA51	0.876868	1.44258	0.607846	3.06071e-21	801
BrrIAA28-BrrIAA65	0.871249	1.43389	0.60761	1.61092e-19	696
BrrIAA28-BrrIAA69	0.871249	1.43389	0.60761	1.61092e-19	696
BrrIAA3-BrrIAA50	0.877214	1.44387	0.607543	3.87108e-17	759
BrrIAA10-BrrIAA70	0.868921	1.43088	0.607262	6.58346e-19	711
BrrIAA10-BrrIAA71	0.868921	1.43088	0.607262	6.58346e-19	711
BrrIAA11-BrrIAA70	0.868921	1.43088	0.607262	6.58346e-19	711
BrrIAA11-BrrIAA71	0.868921	1.43088	0.607262	6.58346e-19	711
BrrIAA3-BrrIAA73	0.873146	1.44013	0.606297	1.885e-15	672
BrrIAA41-BrrIAA84	0.88001	1.45228	0.605952	7.24809e-12	495
BrrIAA32-BrrIAA53	0.876532	1.44743	0.605579	1.03867e-18	819
BrrIAA18-BrrIAA74	0.868553	1.43444	0.605501	4.39456e-17	684
BrrIAA21-BrrIAA74	0.868553	1.43444	0.605501	4.39456e-17	684
BrrIAA12-BrrIAA40	0.877089	1.44885	0.60537	1.37433e-34	1365
BrrIAA21-BrrIAA44	0.88136	1.45619	0.605251	8.44589e-29	1191
BrrIAA25-BrrIAA74	0.86659	1.4318	0.605246	7.25453e-17	684
BrrIAA4-BrrIAA73	0.87232	1.44136	0.605205	2.03193e-15	672
BrrIAA39-BrrIAA57	0.878578	1.45175	0.605186	2.69839e-17	708
BrrIAA40-BrrIAA57	0.878578	1.45175	0.605186	2.69839e-17	708
BrrIAA1-BrrIAA52	0.866709	1.43221	0.605153	1.93173e-17	705
BrrIAA24-BrrIAA60	0.856966	1.41724	0.604674	1.03081e-21	810
BrrIAA5-BrrIAA60	0.866771	1.43524	0.60392	1.37013e-19	810
BrrIAA21-BrrIAA55	0.870129	1.44094	0.603861	9.39408e-10	399
BrrIAA19-BrrIAA37	0.869899	1.4406	0.603844	1.32109e-18	726
BrrIAA37-BrrIAA77	0.869899	1.4406	0.603844	1.32109e-18	726
BrrIAA12-BrrIAA63	0.868168	1.43796	0.60375	9.92542e-18	693
BrrIAA39-BrrIAA50	0.868967	1.44089	0.603075	2.31723e-17	759
BrrIAA13-BrrIAA63	0.86873	1.44061	0.60303	2.59295e-18	693
BrrIAA20-BrrIAA63	0.86873	1.44061	0.60303	2.59295e-18	693
BrrIAA10-BrrIAA48	0.86503	1.43462	0.602966	4.89484e-25	993
BrrIAA35-BrrIAA46	0.876494	1.45379	0.602901	1.41567e-20	810
BrrIAA29-BrrIAA66	0.872605	1.44744	0.60286	1.07551e-21	798
BrrIAA30-BrrIAA66	0.872605	1.44744	0.60286	1.07551e-21	798
BrrIAA10-BrrIAA63	0.866724	1.43771	0.602849	6.61264e-18	693
BrrIAA11-BrrIAA63	0.866724	1.43771	0.602849	6.61264e-18	693
BrrIAA25-BrrIAA79	0.87613	1.45335	0.602833	1.25896e-07	375
BrrIAA7-BrrIAA79	0.87613	1.45335	0.602833	1.25896e-07	375
BrrIAA17-BrrIAA46	0.872231	1.44745	0.602597	1.0931e-24	810
BrrIAA16-BrrIAA74	0.870212	1.44445	0.602453	1.68874e-18	684
BrrIAA23-BrrIAA74	0.870212	1.44445	0.602453	1.68874e-18	684
BrrIAA28-BrrIAA74	0.870212	1.44445	0.602453	1.68874e-18	684
BrrIAA36-BrrIAA74	0.870212	1.44445	0.602453	1.68874e-18	684
BrrIAA38-BrrIAA74	0.870212	1.44445	0.602453	1.68874e-18	684
BrrIAA40-BrrIAA79	0.879731	1.46031	0.602427	7.02549e-08	375
BrrIAA25-BrrIAA63	0.866433	1.43985	0.601752	6.15568e-19	693
BrrIAA3-BrrIAA70	0.874344	1.45317	0.60168	7.57102e-20	711
BrrIAA3-BrrIAA71	0.874344	1.45317	0.60168	7.57102e-20	711
BrrIAA43-BrrIAA66	0.87226	1.44982	0.601632	7.61852e-22	798
BrrIAA15-BrrIAA59	0.866185	1.44185	0.600746	5.9822e-09	348
BrrIAA37-BrrIAA67	0.869718	1.4478	0.600719	4.32325e-20	708
BrrIAA24-BrrIAA48	0.867652	1.4447	0.600576	1.17917e-26	996
BrrIAA29-BrrIAA51	0.872884	1.45404	0.600314	7.91039e-18	807
BrrIAA30-BrrIAA51	0.872884	1.45404	0.600314	7.91039e-18	807
BrrIAA43-BrrIAA51	0.872884	1.45404	0.600314	7.91039e-18	807
BrrIAA28-BrrIAA6	0.874738	1.45783	0.600027	8.2824e-37	1344
BrrIAA28-BrrIAA8	0.874738	1.45783	0.600027	8.2824e-37	1344
BrrIAA11-BrrIAA59	0.868728	1.44802	0.59994	1.07372e-08	348
BrrIAA35-BrrIAA39	0.877925	1.46458	0.599436	8.77472e-42	1614
BrrIAA12-BrrIAA70	0.865226	1.44484	0.59884	3.08877e-19	711
BrrIAA12-BrrIAA71	0.865226	1.44484	0.59884	3.08877e-19	711
BrrIAA15-BrrIAA70	0.86514	1.4466	0.598052	2.89704e-19	711
BrrIAA15-BrrIAA71	0.86514	1.4466	0.598052	2.89704e-19	711
BrrIAA10-BrrIAA45	0.863898	1.44542	0.597681	7.51835e-21	750
BrrIAA10-BrrIAA47	0.863898	1.44542	0.597681	7.51835e-21	750
BrrIAA11-BrrIAA45	0.863898	1.44542	0.597681	7.51835e-21	750
BrrIAA11-BrrIAA47	0.863898	1.44542	0.597681	7.51835e-21	750
BrrIAA17-BrrIAA49	0.865888	1.44907	0.597547	3.75138e-24	825
BrrIAA1-BrrIAA19	0.870342	1.45683	0.59742	2.85236e-24	726
BrrIAA1-BrrIAA77	0.870342	1.45683	0.59742	2.85236e-24	726
BrrIAA19-BrrIAA6	0.870342	1.45683	0.59742	2.85236e-24	726
BrrIAA19-BrrIAA8	0.870342	1.45683	0.59742	2.85236e-24	726
BrrIAA19-BrrIAA9	0.870342	1.45683	0.59742	2.85236e-24	726
BrrIAA6-BrrIAA77	0.870342	1.45683	0.59742	2.85236e-24	726
BrrIAA77-BrrIAA8	0.870342	1.45683	0.59742	2.85236e-24	726
BrrIAA77-BrrIAA9	0.870342	1.45683	0.59742	2.85236e-24	726
BrrIAA29-BrrIAA86	0.869637	1.45575	0.597379	1.06273e-15	609
BrrIAA30-BrrIAA86	0.869637	1.45575	0.597379	1.06273e-15	609
BrrIAA43-BrrIAA86	0.869637	1.45575	0.597379	1.06273e-15	609
BrrIAA32-BrrIAA65	0.861058	1.44174	0.597235	3.40429e-18	699
BrrIAA32-BrrIAA69	0.861058	1.44174	0.597235	3.40429e-18	699
BrrIAA5-BrrIAA62	0.861291	1.44259	0.597046	5.61882e-16	498
BrrIAA26-BrrIAA68	0.864004	1.44924	0.596176	5.27571e-18	642
BrrIAA17-BrrIAA25	0.855964	1.43576	0.596174	1.96349e-39	1500
BrrIAA14-BrrIAA66	0.871494	1.46214	0.59604	2.20892e-19	798
BrrIAA16-BrrIAA81	0.877823	1.47314	0.595887	1.74483e-11	525
BrrIAA23-BrrIAA81	0.877823	1.47314	0.595887	1.74483e-11	525
BrrIAA26-BrrIAA81	0.877823	1.47314	0.595887	1.74483e-11	525
BrrIAA28-BrrIAA81	0.877823	1.47314	0.595887	1.74483e-11	525
BrrIAA36-BrrIAA81	0.877823	1.47314	0.595887	1.74483e-11	525
BrrIAA38-BrrIAA81	0.877823	1.47314	0.595887	1.74483e-11	525
BrrIAA10-BrrIAA59	0.863016	1.44832	0.595874	2.59747e-09	348
BrrIAA12-BrrIAA59	0.863016	1.44832	0.595874	2.59747e-09	348
BrrIAA13-BrrIAA59	0.863016	1.44832	0.595874	2.59747e-09	348
BrrIAA20-BrrIAA59	0.863016	1.44832	0.595874	2.59747e-09	348
BrrIAA2-BrrIAA46	0.867089	1.45579	0.595614	1.32139e-21	810
BrrIAA26-BrrIAA46	0.869012	1.45942	0.595449	1.16676e-23	774
BrrIAA40-BrrIAA43	0.874978	1.47033	0.59509	6.35396e-32	1311
BrrIAA19-BrrIAA2	0.86917	1.46099	0.59492	2.67783e-23	726
BrrIAA31-BrrIAA48	0.862732	1.45055	0.594763	3.71322e-33	996
BrrIAA42-BrrIAA48	0.862732	1.45055	0.594763	3.71322e-33	996
BrrIAA5-BrrIAA64	0.868792	1.46126	0.594552	7.01095e-19	726
BrrIAA63-BrrIAA7	0.864326	1.45397	0.59446	5.12812e-19	693
BrrIAA18-BrrIAA55	0.864531	1.45495	0.594199	2.91198e-11	399
BrrIAA43-BrrIAA50	0.873684	1.47078	0.594028	4.32482e-18	756
BrrIAA44-BrrIAA60	0.870937	1.46666	0.593822	7.66603e-27	795
BrrIAA11-BrrIAA50	0.867458	1.46157	0.59351	6.59599e-21	759
BrrIAA12-BrrIAA50	0.867458	1.46157	0.59351	6.59599e-21	759
BrrIAA13-BrrIAA50	0.867458	1.46157	0.59351	6.59599e-21	759
BrrIAA20-BrrIAA50	0.867458	1.46157	0.59351	6.59599e-21	759
BrrIAA15-BrrIAA17	0.0128844	0.0217215	0.593164	0.148073	2247
BrrIAA14-BrrIAA58	0.878447	1.48162	0.592894	2.08787e-18	816
BrrIAA27-BrrIAA70	0.857952	1.44722	0.592829	3.59408e-20	711
BrrIAA27-BrrIAA71	0.857952	1.44722	0.592829	3.59408e-20	711
BrrIAA35-BrrIAA70	0.857952	1.44722	0.592829	3.59408e-20	711
BrrIAA35-BrrIAA71	0.857952	1.44722	0.592829	3.59408e-20	711
BrrIAA18-BrrIAA21	0.0028866	0.0048705	0.59267	0.339051	1521
BrrIAA35-BrrIAA66	0.866498	1.46247	0.592491	1.55252e-25	798
BrrIAA29-BrrIAA59	0.868392	1.46581	0.592433	6.78768e-09	348
BrrIAA30-BrrIAA59	0.868392	1.46581	0.592433	6.78768e-09	348
BrrIAA43-BrrIAA59	0.868392	1.46581	0.592433	6.78768e-09	348
BrrIAA25-BrrIAA77	0.867782	1.4652	0.592261	1.2892e-25	726
BrrIAA7-BrrIAA77	0.867782	1.4652	0.592261	1.2892e-25	726
BrrIAA39-BrrIAA51	0.865772	1.46374	0.59148	1.16077e-23	807
BrrIAA37-BrrIAA59	0.85993	1.45411	0.59138	4.1982e-10	348
BrrIAA26-BrrIAA61	0.859734	1.45432	0.591158	1.75429e-14	483
BrrIAA10-BrrIAA61	0.859172	1.45346	0.591124	2.79849e-13	483
BrrIAA11-BrrIAA61	0.859172	1.45346	0.591124	2.79849e-13	483
BrrIAA21-BrrIAA54	0.860954	1.4577	0.590627	1.47625e-27	867
BrrIAA32-BrrIAA68	0.875437	1.48339	0.590161	1.1748e-14	672
BrrIAA33-BrrIAA68	0.875437	1.48339	0.590161	1.1748e-14	672
BrrIAA3-BrrIAA61	0.863282	1.46392	0.589704	8.6825e-14	483
BrrIAA14-BrrIAA60	0.856709	1.45287	0.589667	7.66442e-23	810
BrrIAA3-BrrIAA56	0.86343	1.46434	0.589637	2.20277e-27	936
BrrIAA45-BrrIAA55	0.858644	1.45676	0.589422	6.16743e-13	399
BrrIAA47-BrrIAA55	0.858644	1.45676	0.589422	6.16743e-13	399
BrrIAA2-BrrIAA73	0.863434	1.46501	0.589369	1.84486e-18	672
BrrIAA5-BrrIAA73	0.863434	1.46501	0.589369	1.84486e-18	672
BrrIAA15-BrrIAA50	0.865598	1.46943	0.589072	1.19479e-21	759
BrrIAA44-BrrIAA45	0.859341	1.45989	0.588632	1.22769e-24	753
BrrIAA44-BrrIAA47	0.859341	1.45989	0.588632	1.22769e-24	753
BrrIAA31-BrrIAA74	0.861419	1.4638	0.588482	6.31105e-21	681
BrrIAA42-BrrIAA74	0.861419	1.4638	0.588482	6.31105e-21	681
BrrIAA39-BrrIAA64	0.870808	1.47978	0.588469	1.38164e-20	726
BrrIAA40-BrrIAA64	0.870808	1.47978	0.588469	1.38164e-20	726
BrrIAA29-BrrIAA64	0.875845	1.48904	0.588196	1.31315e-19	726
BrrIAA30-BrrIAA64	0.875845	1.48904	0.588196	1.31315e-19	726
BrrIAA43-BrrIAA64	0.875845	1.48904	0.588196	1.31315e-19	726
BrrIAA28-BrrIAA34	0.859603	1.46194	0.587989	1.37797e-25	729
BrrIAA39-BrrIAA75	0.877775	1.4935	0.587732	2.70974e-13	558
BrrIAA40-BrrIAA75	0.877775	1.4935	0.587732	2.70974e-13	558
BrrIAA27-BrrIAA84	0.86924	1.47936	0.587576	1.69332e-13	498
BrrIAA35-BrrIAA84	0.86924	1.47936	0.587576	1.69332e-13	498
BrrIAA1-BrrIAA79	0.871346	1.48376	0.587255	1.90978e-08	375
BrrIAA6-BrrIAA79	0.871346	1.48376	0.587255	1.90978e-08	375
BrrIAA79-BrrIAA8	0.871346	1.48376	0.587255	1.90978e-08	375
BrrIAA79-BrrIAA9	0.871346	1.48376	0.587255	1.90978e-08	375
BrrIAA41-BrrIAA88	0.871186	1.4836	0.58721	8.02617e-13	495
BrrIAA3-BrrIAA51	0.868719	1.48041	0.586811	5.74963e-23	807
BrrIAA28-BrrIAA54	0.874514	1.49068	0.586655	1.08699e-28	867
BrrIAA16-BrrIAA54	0.858758	1.46394	0.586609	4.09697e-26	867
BrrIAA24-BrrIAA66	0.862693	1.47094	0.58649	6.39605e-23	795
BrrIAA33-BrrIAA65	0.856729	1.46094	0.586422	2.6771e-19	699
BrrIAA33-BrrIAA69	0.856729	1.46094	0.586422	2.6771e-19	699
BrrIAA10-BrrIAA80	0.859666	1.466	0.586403	1.30938e-17	609
BrrIAA11-BrrIAA80	0.859666	1.466	0.586403	1.30938e-17	609
BrrIAA12-BrrIAA80	0.859666	1.466	0.586403	1.30938e-17	609
BrrIAA13-BrrIAA80	0.859666	1.466	0.586403	1.30938e-17	609
BrrIAA15-BrrIAA80	0.859666	1.466	0.586403	1.30938e-17	609
BrrIAA20-BrrIAA80	0.859666	1.466	0.586403	1.30938e-17	609
BrrIAA25-BrrIAA86	0.85857	1.46514	0.585999	1.75699e-16	609
BrrIAA7-BrrIAA86	0.85857	1.46514	0.585999	1.75699e-16	609
BrrIAA4-BrrIAA56	0.86175	1.47073	0.585934	2.2521e-27	936
BrrIAA12-BrrIAA61	0.857873	1.46482	0.585652	6.21656e-13	483
BrrIAA37-BrrIAA89	0.873841	1.49259	0.585454	7.16432e-11	339
BrrIAA5-BrrIAA65	0.860632	1.47004	0.585448	4.16284e-20	699
BrrIAA5-BrrIAA69	0.860632	1.47004	0.585448	4.16284e-20	699
BrrIAA36-BrrIAA52	0.856172	1.46245	0.585436	5.29641e-19	705
BrrIAA52-BrrIAA6	0.858067	1.46641	0.585147	2.39259e-19	705
BrrIAA52-BrrIAA8	0.858067	1.46641	0.585147	2.39259e-19	705
BrrIAA52-BrrIAA9	0.858067	1.46641	0.585147	2.39259e-19	705
BrrIAA24-BrrIAA87	0.867508	1.48387	0.584627	3.37146e-15	516
BrrIAA15-BrrIAA40	0.867235	1.48516	0.583934	4.56425e-41	1365
BrrIAA45-BrrIAA85	0.858999	1.47195	0.583579	5.82093e-22	564
BrrIAA47-BrrIAA85	0.858999	1.47195	0.583579	5.82093e-22	564
BrrIAA23-BrrIAA54	0.856959	1.46958	0.583133	6.31723e-26	867
BrrIAA36-BrrIAA54	0.856959	1.46958	0.583133	6.31723e-26	867
BrrIAA38-BrrIAA54	0.856959	1.46958	0.583133	6.31723e-26	867
BrrIAA24-BrrIAA51	0.869262	1.49084	0.583067	3.21874e-25	807
BrrIAA24-BrrIAA35	0.863713	1.4814	0.583036	1.6399e-42	1596
BrrIAA2-BrrIAA50	0.869928	1.4921	0.583024	8.85326e-20	759
BrrIAA5-BrrIAA50	0.869928	1.4921	0.583024	8.85326e-20	759
BrrIAA45-BrrIAA88	0.85892	1.47324	0.583016	7.73592e-16	513
BrrIAA47-BrrIAA88	0.85892	1.47324	0.583016	7.73592e-16	513
BrrIAA46-BrrIAA5	0.86077	1.47642	0.583011	1.41306e-23	810
BrrIAA14-BrrIAA48	0.859198	1.47389	0.582946	3.02254e-32	996
BrrIAA2-BrrIAA54	0.865386	1.4847	0.582871	4.64027e-28	867
BrrIAA10-BrrIAA28	0.861862	1.47882	0.582804	2.74362e-38	1347
BrrIAA19-BrrIAA25	0.862942	1.48086	0.582732	1.18533e-28	726
BrrIAA19-BrrIAA7	0.862942	1.48086	0.582732	1.18533e-28	726
BrrIAA32-BrrIAA60	0.857443	1.47152	0.582693	7.58241e-22	810
BrrIAA33-BrrIAA60	0.857443	1.47152	0.582693	7.58241e-22	810
BrrIAA17-BrrIAA50	0.861321	1.4785	0.582563	6.63324e-23	759
BrrIAA28-BrrIAA32	0.876744	1.50515	0.582498	3.10399e-32	1284
BrrIAA28-BrrIAA33	0.876744	1.50515	0.582498	3.10399e-32	1284
BrrIAA18-BrrIAA46	0.861177	1.4788	0.582349	4.20225e-23	810
BrrIAA21-BrrIAA46	0.861177	1.4788	0.582349	4.20225e-23	810
BrrIAA28-BrrIAA57	0.854247	1.46753	0.5821	1.30345e-22	705
BrrIAA44-BrrIAA66	0.861459	1.48004	0.582052	7.19677e-28	798
BrrIAA18-BrrIAA86	0.86671	1.49065	0.581431	4.85635e-18	609
BrrIAA21-BrrIAA86	0.86671	1.49065	0.581431	4.85635e-18	609
BrrIAA1-BrrIAA46	0.86251	1.48353	0.581389	1.28754e-24	810
BrrIAA46-BrrIAA6	0.86251	1.48353	0.581389	1.28754e-24	810
BrrIAA46-BrrIAA8	0.86251	1.48353	0.581389	1.28754e-24	810
BrrIAA46-BrrIAA9	0.86251	1.48353	0.581389	1.28754e-24	810
BrrIAA2-BrrIAA86	0.857303	1.47639	0.580674	5.01978e-18	609
BrrIAA5-BrrIAA86	0.857303	1.47639	0.580674	5.01978e-18	609
BrrIAA31-BrrIAA86	0.85977	1.48082	0.580603	4.63568e-19	606
BrrIAA42-BrrIAA86	0.85977	1.48082	0.580603	4.63568e-19	606
BrrIAA44-BrrIAA6	0.866954	1.49479	0.579982	2.31099e-30	1194
BrrIAA44-BrrIAA8	0.866954	1.49479	0.579982	2.31099e-30	1194
BrrIAA29-BrrIAA56	0.854817	1.47456	0.57971	2.93862e-29	936
BrrIAA30-BrrIAA56	0.854817	1.47456	0.57971	2.93862e-29	936
BrrIAA28-BrrIAA63	0.866445	1.49552	0.579362	1.99971e-21	690
BrrIAA49-BrrIAA7	0.85138	1.46961	0.579325	1.118e-26	822
BrrIAA1-BrrIAA45	0.85263	1.47183	0.579299	3.5964e-28	753
BrrIAA1-BrrIAA47	0.85263	1.47183	0.579299	3.5964e-28	753
BrrIAA45-BrrIAA6	0.85263	1.47183	0.579299	3.5964e-28	753
BrrIAA45-BrrIAA8	0.85263	1.47183	0.579299	3.5964e-28	753
BrrIAA45-BrrIAA9	0.85263	1.47183	0.579299	3.5964e-28	753
BrrIAA47-BrrIAA6	0.85263	1.47183	0.579299	3.5964e-28	753
BrrIAA47-BrrIAA8	0.85263	1.47183	0.579299	3.5964e-28	753
BrrIAA47-BrrIAA9	0.85263	1.47183	0.579299	3.5964e-28	753
BrrIAA14-BrrIAA62	0.861827	1.48829	0.579071	1.44249e-12	495
BrrIAA31-BrrIAA79	0.860945	1.48687	0.579033	5.82257e-10	375
BrrIAA42-BrrIAA79	0.860945	1.48687	0.579033	5.82257e-10	375
BrrIAA5-BrrIAA70	0.86367	1.49187	0.578918	9.75325e-24	711
BrrIAA5-BrrIAA71	0.86367	1.49187	0.578918	9.75325e-24	711
BrrIAA33-BrrIAA62	0.859061	1.48479	0.578573	9.54214e-17	498
BrrIAA41-BrrIAA61	0.859687	1.4862	0.578445	5.53706e-12	483
BrrIAA26-BrrIAA57	0.851951	1.47308	0.578345	1.52889e-23	702
BrrIAA37-BrrIAA72	0.86201	1.49114	0.578087	8.77636e-24	684
BrrIAA13-BrrIAA70	0.855748	1.481	0.577819	1.06919e-21	711
BrrIAA13-BrrIAA71	0.855748	1.481	0.577819	1.06919e-21	711
BrrIAA20-BrrIAA70	0.855748	1.481	0.577819	1.06919e-21	711
BrrIAA20-BrrIAA71	0.855748	1.481	0.577819	1.06919e-21	711
BrrIAA10-BrrIAA76	0.863175	1.4941	0.577723	2.79031e-17	570
BrrIAA13-BrrIAA51	0.859994	1.48952	0.577363	2.20605e-29	807
BrrIAA20-BrrIAA51	0.859994	1.48952	0.577363	2.20605e-29	807
BrrIAA39-BrrIAA74	0.85638	1.48366	0.577209	4.7037e-20	681
BrrIAA41-BrrIAA89	0.854389	1.48039	0.577136	5.63972e-11	339
BrrIAA10-BrrIAA51	0.860903	1.49171	0.577126	1.29813e-27	807
BrrIAA11-BrrIAA51	0.860903	1.49171	0.577126	1.29813e-27	807
BrrIAA12-BrrIAA51	0.860903	1.49171	0.577126	1.29813e-27	807
BrrIAA56-BrrIAA60	0.843858	1.46239	0.57704	2.36579e-23	807
BrrIAA1-BrrIAA49	0.850596	1.47517	0.576607	1.25656e-27	822
BrrIAA49-BrrIAA6	0.850596	1.47517	0.576607	1.25656e-27	822
BrrIAA49-BrrIAA8	0.850596	1.47517	0.576607	1.25656e-27	822
BrrIAA49-BrrIAA9	0.850596	1.47517	0.576607	1.25656e-27	822
BrrIAA22-BrrIAA54	0.862449	1.49581	0.576578	2.03567e-27	870
BrrIAA31-BrrIAA62	0.861381	1.49505	0.576154	2.51914e-19	498
BrrIAA42-BrrIAA62	0.861381	1.49505	0.576154	2.51914e-19	498
BrrIAA28-BrrIAA58	0.854387	1.48378	0.575819	2.06461e-24	816
BrrIAA15-BrrIAA61	0.852829	1.48189	0.575503	4.92853e-14	483
BrrIAA14-BrrIAA51	0.860168	1.49481	0.575437	2.0203e-29	807
BrrIAA18-BrrIAA65	0.856083	1.48781	0.575398	8.83885e-22	699
BrrIAA18-BrrIAA69	0.856083	1.48781	0.575398	8.83885e-22	699
BrrIAA21-BrrIAA65	0.856083	1.48781	0.575398	8.83885e-22	699
BrrIAA21-BrrIAA69	0.856083	1.48781	0.575398	8.83885e-22	699
BrrIAA40-BrrIAA53	0.861166	1.49679	0.575343	2.267e-28	849
BrrIAA4-BrrIAA61	0.855778	1.48743	0.57534	6.89371e-15	483
BrrIAA1-BrrIAA63	0.855773	1.4893	0.574614	2.14846e-23	693
BrrIAA6-BrrIAA63	0.855773	1.4893	0.574614	2.14846e-23	693
BrrIAA63-BrrIAA8	0.855773	1.4893	0.574614	2.14846e-23	693
BrrIAA63-BrrIAA9	0.855773	1.4893	0.574614	2.14846e-23	693
BrrIAA17-BrrIAA76	0.863808	1.50341	0.574567	1.79567e-18	570
BrrIAA22-BrrIAA67	0.857252	1.49214	0.574512	2.66312e-22	708
BrrIAA37-BrrIAA87	0.863881	1.50392	0.574418	3.26094e-13	501
BrrIAA22-BrrIAA46	0.859111	1.49645	0.574098	3.13631e-23	810
BrrIAA18-BrrIAA76	0.853387	1.48672	0.574005	1.17018e-22	573
BrrIAA21-BrrIAA76	0.853387	1.48672	0.574005	1.17018e-22	573
BrrIAA15-BrrIAA74	0.856227	1.49174	0.573978	1.5615e-20	684
BrrIAA18-BrrIAA25	0.856445	1.4922	0.573948	1.18783e-44	1494
BrrIAA13-BrrIAA84	0.858457	1.49589	0.573876	5.20461e-14	513
BrrIAA20-BrrIAA84	0.858457	1.49589	0.573876	5.20461e-14	513
BrrIAA22-BrrIAA51	0.858281	1.49617	0.573654	1.69839e-28	807
BrrIAA39-BrrIAA79	0.862898	1.5048	0.573431	3.67236e-11	375
BrrIAA24-BrrIAA65	0.860463	1.50059	0.573416	3.44109e-24	699
BrrIAA24-BrrIAA69	0.860463	1.50059	0.573416	3.44109e-24	699
BrrIAA37-BrrIAA65	0.860463	1.50059	0.573416	3.44109e-24	699
BrrIAA37-BrrIAA69	0.860463	1.50059	0.573416	3.44109e-24	699
BrrIAA18-BrrIAA81	0.85936	1.49875	0.573383	1.20433e-14	525
BrrIAA21-BrrIAA81	0.85936	1.49875	0.573383	1.20433e-14	525
BrrIAA2-BrrIAA62	0.850148	1.48273	0.573366	2.44132e-19	498
BrrIAA29-BrrIAA45	0.853333	1.48839	0.573324	3.01328e-22	738
BrrIAA29-BrrIAA47	0.853333	1.48839	0.573324	3.01328e-22	738
BrrIAA30-BrrIAA45	0.853333	1.48839	0.573324	3.01328e-22	738
BrrIAA30-BrrIAA47	0.853333	1.48839	0.573324	3.01328e-22	738
BrrIAA43-BrrIAA45	0.853333	1.48839	0.573324	3.01328e-22	738
BrrIAA43-BrrIAA47	0.853333	1.48839	0.573324	3.01328e-22	738
BrrIAA18-BrrIAA89	0.857181	1.49579	0.573061	8.41905e-10	339
BrrIAA21-BrrIAA89	0.857181	1.49579	0.573061	8.41905e-10	339
BrrIAA35-BrrIAA36	0.866936	1.51339	0.572844	2.43548e-54	1614
BrrIAA15-BrrIAA51	0.858387	1.49898	0.572649	3.83374e-29	807
BrrIAA22-BrrIAA57	0.848119	1.48108	0.572634	3.59055e-22	708
BrrIAA39-BrrIAA81	0.869423	1.51848	0.57256	6.14119e-15	525
BrrIAA40-BrrIAA81	0.869423	1.51848	0.57256	6.14119e-15	525
BrrIAA40-BrrIAA51	0.855892	1.49704	0.571723	4.01923e-29	807
BrrIAA19-BrrIAA50	0.862754	1.50911	0.571699	2.21998e-16	714
BrrIAA50-BrrIAA77	0.862754	1.50911	0.571699	2.21998e-16	714
BrrIAA23-BrrIAA35	0.864984	1.51324	0.571613	1.98442e-55	1614
BrrIAA32-BrrIAA55	0.863387	1.51053	0.571578	6.63967e-13	399
BrrIAA33-BrrIAA55	0.863387	1.51053	0.571578	6.63967e-13	399
BrrIAA10-BrrIAA56	0.855838	1.49735	0.571567	1.09002e-29	936
BrrIAA37-BrrIAA76	0.852517	1.49204	0.571379	6.68161e-19	573
BrrIAA2-BrrIAA60	0.849727	1.48741	0.571278	4.73249e-25	810
BrrIAA21-BrrIAA29	0.849397	1.48687	0.571266	6.04288e-39	1413
BrrIAA21-BrrIAA30	0.849397	1.48687	0.571266	6.04288e-39	1413
BrrIAA21-BrrIAA43	0.849397	1.48687	0.571266	6.04288e-39	1413
BrrIAA25-BrrIAA62	0.845921	1.48136	0.571042	3.95234e-17	495
BrrIAA25-BrrIAA60	0.852137	1.49244	0.57097	2.06188e-27	810
BrrIAA14-BrrIAA40	0.854391	1.49639	0.570966	1.93666e-40	1362
BrrIAA25-BrrIAA54	0.862878	1.51173	0.570788	8.5782e-33	870
BrrIAA39-BrrIAA45	0.849927	1.49029	0.570312	7.49707e-25	753
BrrIAA39-BrrIAA47	0.849927	1.49029	0.570312	7.49707e-25	753
BrrIAA15-BrrIAA25	0.842418	1.47716	0.570297	1.53177e-46	1500
BrrIAA43-BrrIAA44	0.876906	1.53828	0.570056	1.09269e-36	1194
BrrIAA1-BrrIAA86	0.852233	1.49501	0.570051	8.97605e-19	609
BrrIAA18-BrrIAA40	0.862709	1.51349	0.570011	4.62743e-49	1362
BrrIAA17-BrrIAA53	0.857839	1.50523	0.569907	4.6904e-27	855
BrrIAA35-BrrIAA50	0.854992	1.50043	0.56983	5.07966e-25	759
BrrIAA17-BrrIAA61	0.850132	1.49211	0.569752	7.24208e-15	483
BrrIAA1-BrrIAA67	0.851679	1.49554	0.56948	2.29671e-24	708
BrrIAA6-BrrIAA67	0.851679	1.49554	0.56948	2.29671e-24	708
BrrIAA67-BrrIAA8	0.851679	1.49554	0.56948	2.29671e-24	708
BrrIAA67-BrrIAA9	0.851679	1.49554	0.56948	2.29671e-24	708
BrrIAA28-BrrIAA35	0.867436	1.52349	0.569375	3.76659e-35	1293
BrrIAA16-BrrIAA62	0.840296	1.47603	0.569293	3.24901e-15	498
BrrIAA37-BrrIAA60	0.839742	1.47507	0.56929	2.73008e-29	810
BrrIAA10-BrrIAA84	0.853866	1.49995	0.569264	1.23847e-14	513
BrrIAA11-BrrIAA84	0.853866	1.49995	0.569264	1.23847e-14	513
BrrIAA12-BrrIAA84	0.853866	1.49995	0.569264	1.23847e-14	513
BrrIAA17-BrrIAA84	0.853866	1.49995	0.569264	1.23847e-14	513
BrrIAA41-BrrIAA46	0.858936	1.50888	0.569256	5.99926e-23	810
BrrIAA10-BrrIAA83	0.848182	1.49049	0.569062	1.57756e-21	570
BrrIAA11-BrrIAA83	0.848182	1.49049	0.569062	1.57756e-21	570
BrrIAA12-BrrIAA83	0.848182	1.49049	0.569062	1.57756e-21	570
BrrIAA13-BrrIAA83	0.848182	1.49049	0.569062	1.57756e-21	570
BrrIAA20-BrrIAA83	0.848182	1.49049	0.569062	1.57756e-21	570
BrrIAA27-BrrIAA34	0.854981	1.50268	0.568971	9.75788e-23	729
BrrIAA22-BrrIAA65	0.851556	1.49785	0.568517	1.92477e-22	699
BrrIAA22-BrrIAA69	0.851556	1.49785	0.568517	1.92477e-22	699
BrrIAA26-BrrIAA50	0.864357	1.52235	0.567777	1.61828e-28	750
BrrIAA34-BrrIAA35	0.854438	1.50496	0.567749	3.51031e-23	729
BrrIAA32-BrrIAA64	0.872988	1.53814	0.56756	3.27307e-25	723
BrrIAA33-BrrIAA64	0.872988	1.53814	0.56756	3.27307e-25	723
BrrIAA16-BrrIAA52	0.844777	1.48873	0.567447	4.68866e-22	705
BrrIAA45-BrrIAA84	0.852077	1.50312	0.566871	6.11934e-19	513
BrrIAA47-BrrIAA84	0.852077	1.50312	0.566871	6.11934e-19	513
BrrIAA49-BrrIAA50	0.842838	1.48686	0.566858	2.18276e-20	750
BrrIAA44-BrrIAA76	0.854711	1.50831	0.566667	1.2061e-16	567
BrrIAA18-BrrIAA84	0.857638	1.51358	0.566629	1.3344e-17	498
BrrIAA21-BrrIAA84	0.857638	1.51358	0.566629	1.3344e-17	498
BrrIAA51-BrrIAA62	0.855559	1.51077	0.566305	3.91895e-15	498
BrrIAA18-BrrIAA28	0.858953	1.51693	0.566243	6.24423e-43	1347
BrrIAA4-BrrIAA70	0.857489	1.51447	0.566197	4.87702e-27	711
BrrIAA4-BrrIAA71	0.857489	1.51447	0.566197	4.87702e-27	711
BrrIAA4-BrrIAA65	0.850958	1.50308	0.566143	9.47112e-24	699
BrrIAA4-BrrIAA69	0.850958	1.50308	0.566143	9.47112e-24	699
BrrIAA25-BrrIAA70	0.849769	1.50143	0.565975	3.9194e-27	711
BrrIAA25-BrrIAA71	0.849769	1.50143	0.565975	3.9194e-27	711
BrrIAA19-BrrIAA29	0.848762	1.49997	0.565854	6.57165e-23	726
BrrIAA19-BrrIAA30	0.848762	1.49997	0.565854	6.57165e-23	726
BrrIAA19-BrrIAA43	0.848762	1.49997	0.565854	6.57165e-23	726
BrrIAA29-BrrIAA77	0.848762	1.49997	0.565854	6.57165e-23	726
BrrIAA30-BrrIAA77	0.848762	1.49997	0.565854	6.57165e-23	726
BrrIAA43-BrrIAA77	0.848762	1.49997	0.565854	6.57165e-23	726
BrrIAA44-BrrIAA84	0.853842	1.50904	0.56582	1.66154e-15	495
BrrIAA31-BrrIAA56	0.853984	1.51029	0.565444	3.00516e-31	936
BrrIAA42-BrrIAA56	0.853984	1.51029	0.565444	3.00516e-31	936
BrrIAA41-BrrIAA74	0.845654	1.49569	0.565395	7.78087e-26	684
BrrIAA10-BrrIAA50	0.852994	1.50955	0.565065	2.829e-26	759
BrrIAA10-BrrIAA81	0.856738	1.5167	0.564871	1.88908e-16	540
BrrIAA11-BrrIAA81	0.856738	1.5167	0.564871	1.88908e-16	540
BrrIAA12-BrrIAA81	0.856738	1.5167	0.564871	1.88908e-16	540
BrrIAA13-BrrIAA81	0.856738	1.5167	0.564871	1.88908e-16	540
BrrIAA17-BrrIAA81	0.856738	1.5167	0.564871	1.88908e-16	540
BrrIAA20-BrrIAA81	0.856738	1.5167	0.564871	1.88908e-16	540
BrrIAA27-BrrIAA53	0.860201	1.5234	0.564659	2.78182e-32	831
BrrIAA35-BrrIAA53	0.860201	1.5234	0.564659	2.78182e-32	831
BrrIAA31-BrrIAA81	0.86246	1.52751	0.564617	6.24225e-16	525
BrrIAA42-BrrIAA81	0.86246	1.52751	0.564617	6.24225e-16	525
BrrIAA34-BrrIAA39	0.861153	1.52637	0.564184	1.37285e-20	729
BrrIAA2-BrrIAA56	0.853192	1.51251	0.564091	5.36099e-31	936
BrrIAA6-BrrIAA86	0.848493	1.50421	0.564079	1.53941e-19	609
BrrIAA8-BrrIAA86	0.848493	1.50421	0.564079	1.53941e-19	609
BrrIAA86-BrrIAA9	0.848493	1.50421	0.564079	1.53941e-19	609
BrrIAA17-BrrIAA72	0.843764	1.49632	0.563892	2.42896e-24	684
BrrIAA23-BrrIAA62	0.837166	1.48479	0.563829	3.24645e-15	498
BrrIAA28-BrrIAA62	0.837166	1.48479	0.563829	3.24645e-15	498
BrrIAA36-BrrIAA62	0.837166	1.48479	0.563829	3.24645e-15	498
BrrIAA10-BrrIAA66	0.848174	1.50474	0.563668	4.65159e-29	795
BrrIAA11-BrrIAA66	0.848174	1.50474	0.563668	4.65159e-29	795
BrrIAA12-BrrIAA66	0.848174	1.50474	0.563668	4.65159e-29	795
BrrIAA41-BrrIAA60	0.835932	1.48389	0.563337	4.66137e-24	810
BrrIAA16-BrrIAA51	0.849933	1.51007	0.562843	3.53291e-28	807
BrrIAA23-BrrIAA51	0.849933	1.51007	0.562843	3.53291e-28	807
BrrIAA36-BrrIAA51	0.849933	1.51007	0.562843	3.53291e-28	807
BrrIAA38-BrrIAA51	0.849933	1.51007	0.562843	3.53291e-28	807
BrrIAA1-BrrIAA76	0.842518	1.49728	0.5627	3.25994e-20	570
BrrIAA6-BrrIAA76	0.842518	1.49728	0.5627	3.25994e-20	570
BrrIAA76-BrrIAA8	0.842518	1.49728	0.5627	3.25994e-20	570
BrrIAA76-BrrIAA9	0.842518	1.49728	0.5627	3.25994e-20	570
BrrIAA24-BrrIAA78	0.852834	1.51622	0.562475	5.42113e-16	414
BrrIAA22-BrrIAA60	0.840729	1.4947	0.562473	1.5981e-26	810
BrrIAA28-BrrIAA51	0.852358	1.516	0.562243	4.93717e-27	807
BrrIAA18-BrrIAA48	0.843056	1.49961	0.562184	2.80211e-36	996
BrrIAA28-BrrIAA45	0.841367	1.49675	0.56213	1.83408e-26	753
BrrIAA28-BrrIAA47	0.841367	1.49675	0.56213	1.83408e-26	753
BrrIAA15-BrrIAA75	0.855462	1.5227	0.561806	3.78627e-17	561
BrrIAA24-BrrIAA72	0.852914	1.519	0.561496	2.77456e-25	684
BrrIAA37-BrrIAA51	0.858143	1.52835	0.561485	2.38718e-31	807
BrrIAA28-BrrIAA66	0.855352	1.52418	0.561189	1.39866e-25	795
BrrIAA16-BrrIAA68	0.841242	1.49952	0.561007	2.63146e-18	642
BrrIAA23-BrrIAA68	0.841242	1.49952	0.561007	2.63146e-18	642
BrrIAA28-BrrIAA68	0.841242	1.49952	0.561007	2.63146e-18	642
BrrIAA36-BrrIAA68	0.841242	1.49952	0.561007	2.63146e-18	642
BrrIAA38-BrrIAA68	0.841242	1.49952	0.561007	2.63146e-18	642
BrrIAA39-BrrIAA66	0.861287	1.53585	0.560787	3.15602e-26	798
BrrIAA40-BrrIAA66	0.861287	1.53585	0.560787	3.15602e-26	798
BrrIAA14-BrrIAA46	0.850066	1.51585	0.560786	1.60703e-29	810
BrrIAA44-BrrIAA72	0.864145	1.54108	0.560739	1.04664e-20	648
BrrIAA14-BrrIAA49	0.847397	1.51162	0.560587	9.65014e-27	825
BrrIAA16-BrrIAA70	0.844357	1.50679	0.560369	1.076e-23	711
BrrIAA16-BrrIAA71	0.844357	1.50679	0.560369	1.076e-23	711
BrrIAA28-BrrIAA70	0.844357	1.50679	0.560369	1.076e-23	711
BrrIAA28-BrrIAA71	0.844357	1.50679	0.560369	1.076e-23	711
BrrIAA36-BrrIAA70	0.844357	1.50679	0.560369	1.076e-23	711
BrrIAA36-BrrIAA71	0.844357	1.50679	0.560369	1.076e-23	711
BrrIAA38-BrrIAA70	0.844357	1.50679	0.560369	1.076e-23	711
BrrIAA38-BrrIAA71	0.844357	1.50679	0.560369	1.076e-23	711
BrrIAA1-BrrIAA51	0.85891	1.53313	0.560232	3.13593e-28	807
BrrIAA51-BrrIAA6	0.85891	1.53313	0.560232	3.13593e-28	807
BrrIAA51-BrrIAA8	0.85891	1.53313	0.560232	3.13593e-28	807
BrrIAA51-BrrIAA9	0.85891	1.53313	0.560232	3.13593e-28	807
BrrIAA17-BrrIAA35	0.847145	1.51249	0.5601	1.9204e-48	1599
BrrIAA31-BrrIAA55	0.847398	1.51388	0.559754	5.74032e-14	396
BrrIAA42-BrrIAA55	0.847398	1.51388	0.559754	5.74032e-14	396
BrrIAA62-BrrIAA64	0.833923	1.48998	0.559689	1.1017e-13	474
BrrIAA21-BrrIAA49	0.84146	1.50421	0.559405	8.84689e-30	819
BrrIAA27-BrrIAA68	0.834348	1.49207	0.559189	5.39617e-20	672
BrrIAA15-BrrIAA28	0.852113	1.524	0.55913	2.25053e-42	1344
BrrIAA5-BrrIAA57	0.840221	1.50322	0.558948	2.31539e-23	705
BrrIAA19-BrrIAA22	0.842847	1.50807	0.558892	9.34119e-27	726
BrrIAA22-BrrIAA77	0.842847	1.50807	0.558892	9.34119e-27	726
BrrIAA23-BrrIAA52	0.839917	1.50313	0.558777	1.86561e-23	705
BrrIAA38-BrrIAA52	0.839917	1.50313	0.558777	1.86561e-23	705
BrrIAA41-BrrIAA76	0.845058	1.51291	0.558564	1.40538e-18	570
BrrIAA11-BrrIAA76	0.852649	1.52806	0.557996	1.9738e-22	570
BrrIAA12-BrrIAA76	0.852649	1.52806	0.557996	1.9738e-22	570
BrrIAA13-BrrIAA76	0.852649	1.52806	0.557996	1.9738e-22	570
BrrIAA20-BrrIAA76	0.852649	1.52806	0.557996	1.9738e-22	570
BrrIAA5-BrrIAA54	0.852651	1.52839	0.557873	1.03243e-34	867
BrrIAA17-BrrIAA66	0.846386	1.5173	0.557822	5.54575e-29	795
BrrIAA28-BrrIAA29	0.854944	1.53326	0.557597	3.84901e-41	1293
BrrIAA28-BrrIAA30	0.854944	1.53326	0.557597	3.84901e-41	1293
BrrIAA27-BrrIAA40	0.858051	1.53954	0.557342	2.15419e-40	1311
BrrIAA14-BrrIAA54	0.848288	1.52211	0.557309	4.22107e-35	870
BrrIAA12-BrrIAA28	0.84967	1.52477	0.557245	1.14768e-42	1347
BrrIAA13-BrrIAA25	0.848558	1.5248	0.556506	7.73324e-48	1500
BrrIAA20-BrrIAA25	0.848558	1.5248	0.556506	7.73324e-48	1500
BrrIAA38-BrrIAA62	0.834388	1.49995	0.556278	1.4672e-16	498
BrrIAA61-BrrIAA72	0.838497	1.50843	0.555873	2.64173e-12	453
BrrIAA50-BrrIAA61	0.842901	1.51686	0.555689	1.70809e-13	480
BrrIAA39-BrrIAA55	0.845205	1.52116	0.555633	8.59943e-14	396
BrrIAA53-BrrIAA62	0.848282	1.52689	0.555562	3.40051e-15	498
BrrIAA1-BrrIAA68	0.8394	1.51147	0.555353	1.01653e-20	642
BrrIAA6-BrrIAA68	0.8394	1.51147	0.555353	1.01653e-20	642
BrrIAA68-BrrIAA8	0.8394	1.51147	0.555353	1.01653e-20	642
BrrIAA68-BrrIAA9	0.8394	1.51147	0.555353	1.01653e-20	642
BrrIAA23-BrrIAA70	0.841316	1.51615	0.554902	1.18065e-24	711
BrrIAA23-BrrIAA71	0.841316	1.51615	0.554902	1.18065e-24	711
BrrIAA44-BrrIAA68	0.845506	1.52392	0.554824	7.30368e-35	672
BrrIAA18-BrrIAA62	0.839403	1.51308	0.554765	1.01674e-15	498
BrrIAA21-BrrIAA62	0.839403	1.51308	0.554765	1.01674e-15	498
BrrIAA29-BrrIAA67	0.849078	1.53133	0.554471	3.35235e-25	708
BrrIAA30-BrrIAA67	0.849078	1.53133	0.554471	3.35235e-25	708
BrrIAA26-BrrIAA51	0.852261	1.53798	0.554141	1.37599e-27	756
BrrIAA16-BrrIAA75	0.863966	1.55933	0.554061	4.85526e-16	549
BrrIAA23-BrrIAA75	0.863966	1.55933	0.554061	4.85526e-16	549
BrrIAA26-BrrIAA75	0.863966	1.55933	0.554061	4.85526e-16	549
BrrIAA28-BrrIAA75	0.863966	1.55933	0.554061	4.85526e-16	549
BrrIAA36-BrrIAA75	0.863966	1.55933	0.554061	4.85526e-16	549
BrrIAA38-BrrIAA75	0.863966	1.55933	0.554061	4.85526e-16	549
BrrIAA35-BrrIAA37	0.853907	1.54267	0.553526	2.46825e-62	1605
BrrIAA39-BrrIAA87	0.85368	1.54242	0.553466	1.98259e-16	501
BrrIAA40-BrrIAA46	0.847685	1.532	0.553318	1.24265e-30	810
BrrIAA27-BrrIAA74	0.837627	1.51388	0.553299	2.98884e-30	684
BrrIAA35-BrrIAA74	0.837627	1.51388	0.553299	2.98884e-30	684
BrrIAA27-BrrIAA87	0.851773	1.54027	0.553003	8.77416e-18	501
BrrIAA35-BrrIAA87	0.851773	1.54027	0.553003	8.77416e-18	501
BrrIAA18-BrrIAA49	0.83857	1.51713	0.552733	6.70283e-32	825
BrrIAA6-BrrIAA89	0.835641	1.51374	0.552036	1.29579e-14	339
BrrIAA8-BrrIAA89	0.835641	1.51374	0.552036	1.29579e-14	339
BrrIAA17-BrrIAA40	0.853201	1.54602	0.55187	4.38618e-50	1365
BrrIAA27-BrrIAA50	0.844409	1.53215	0.551127	9.67318e-29	759
BrrIAA14-BrrIAA52	0.850678	1.54383	0.551017	4.13954e-24	705
BrrIAA28-BrrIAA46	0.852752	1.54776	0.550957	2.15242e-34	804
BrrIAA32-BrrIAA62	0.846942	1.53734	0.550914	1.28693e-22	498
BrrIAA15-BrrIAA81	0.851292	1.54524	0.550911	1.53075e-15	525
BrrIAA3-BrrIAA65	0.844096	1.53244	0.550817	2.79943e-26	699
BrrIAA3-BrrIAA69	0.844096	1.53244	0.550817	2.79943e-26	699
BrrIAA16-BrrIAA87	0.850577	1.54443	0.550738	4.23246e-17	501
BrrIAA23-BrrIAA87	0.850577	1.54443	0.550738	4.23246e-17	501
BrrIAA26-BrrIAA87	0.850577	1.54443	0.550738	4.23246e-17	501
BrrIAA28-BrrIAA87	0.850577	1.54443	0.550738	4.23246e-17	501
BrrIAA36-BrrIAA87	0.850577	1.54443	0.550738	4.23246e-17	501
BrrIAA38-BrrIAA87	0.850577	1.54443	0.550738	4.23246e-17	501
BrrIAA1-BrrIAA75	0.857281	1.55694	0.55062	6.29968e-17	561
BrrIAA14-BrrIAA57	0.842136	1.53072	0.550156	1.85127e-21	708
BrrIAA3-BrrIAA86	0.84188	1.5304	0.550103	2.82617e-23	609
BrrIAA4-BrrIAA86	0.841521	1.52992	0.550041	8.68975e-24	609
BrrIAA40-BrrIAA58	0.843044	1.53286	0.549983	7.80691e-32	816
BrrIAA18-BrrIAA45	0.836991	1.5219	0.549965	7.16982e-29	750
BrrIAA18-BrrIAA47	0.836991	1.5219	0.549965	7.16982e-29	750
BrrIAA25-BrrIAA76	0.837525	1.52337	0.549785	2.40794e-22	570
BrrIAA12-BrrIAA74	0.844937	1.53692	0.549759	4.15726e-23	684
BrrIAA40-BrrIAA45	0.838105	1.52476	0.549665	7.52495e-28	753
BrrIAA40-BrrIAA47	0.838105	1.52476	0.549665	7.52495e-28	753
BrrIAA16-BrrIAA72	0.841848	1.53159	0.549655	1.20783e-21	651
BrrIAA23-BrrIAA72	0.841848	1.53159	0.549655	1.20783e-21	651
BrrIAA26-BrrIAA72	0.841848	1.53159	0.549655	1.20783e-21	651
BrrIAA28-BrrIAA72	0.841848	1.53159	0.549655	1.20783e-21	651
BrrIAA36-BrrIAA72	0.841848	1.53159	0.549655	1.20783e-21	651
BrrIAA38-BrrIAA72	0.841848	1.53159	0.549655	1.20783e-21	651
BrrIAA25-BrrIAA31	0.853721	1.55327	0.549628	4.75052e-58	1497
BrrIAA32-BrrIAA50	0.845802	1.54012	0.549178	4.98575e-32	759
BrrIAA33-BrrIAA50	0.845802	1.54012	0.549178	4.98575e-32	759
BrrIAA25-BrrIAA57	0.839869	1.52955	0.549096	8.81067e-31	708
BrrIAA31-BrrIAA52	0.849386	1.54722	0.548976	5.4072e-24	705
BrrIAA42-BrrIAA52	0.849386	1.54722	0.548976	5.4072e-24	705
BrrIAA62-BrrIAA72	0.831364	1.51442	0.548966	2.84997e-16	462
BrrIAA1-BrrIAA65	0.837412	1.52672	0.548503	2.30763e-24	699
BrrIAA1-BrrIAA69	0.837412	1.52672	0.548503	2.30763e-24	699
BrrIAA6-BrrIAA65	0.837412	1.52672	0.548503	2.30763e-24	699
BrrIAA6-BrrIAA69	0.837412	1.52672	0.548503	2.30763e-24	699
BrrIAA65-BrrIAA8	0.837412	1.52672	0.548503	2.30763e-24	699
BrrIAA65-BrrIAA9	0.837412	1.52672	0.548503	2.30763e-24	699
BrrIAA69-BrrIAA8	0.837412	1.52672	0.548503	2.30763e-24	699
BrrIAA69-BrrIAA9	0.837412	1.52672	0.548503	2.30763e-24	699
BrrIAA1-BrrIAA57	0.837012	1.52663	0.548274	6.01865e-30	708
BrrIAA57-BrrIAA6	0.837012	1.52663	0.548274	6.01865e-30	708
BrrIAA57-BrrIAA8	0.837012	1.52663	0.548274	6.01865e-30	708
BrrIAA57-BrrIAA9	0.837012	1.52663	0.548274	6.01865e-30	708
BrrIAA10-BrrIAA82	0.840105	1.53268	0.54813	1.14192e-20	558
BrrIAA11-BrrIAA82	0.840105	1.53268	0.54813	1.14192e-20	558
BrrIAA12-BrrIAA82	0.840105	1.53268	0.54813	1.14192e-20	558
BrrIAA13-BrrIAA82	0.840105	1.53268	0.54813	1.14192e-20	558
BrrIAA20-BrrIAA82	0.840105	1.53268	0.54813	1.14192e-20	558
BrrIAA25-BrrIAA38	0.847055	1.54736	0.547419	4.94596e-64	1494
BrrIAA7-BrrIAA70	0.845767	1.54525	0.547335	1.00216e-28	711
BrrIAA7-BrrIAA71	0.845767	1.54525	0.547335	1.00216e-28	711
BrrIAA39-BrrIAA84	0.854354	1.5622	0.546891	2.7278e-16	498
BrrIAA46-BrrIAA63	0.842447	1.54357	0.545779	1.0627e-20	687
BrrIAA13-BrrIAA61	0.837063	1.53405	0.545654	1.52097e-16	483
BrrIAA20-BrrIAA61	0.837063	1.53405	0.545654	1.52097e-16	483
BrrIAA25-BrrIAA39	0.844616	1.5479	0.545654	5.19697e-60	1494
BrrIAA14-BrrIAA76	0.837207	1.53475	0.5455	1.47444e-27	573
BrrIAA37-BrrIAA70	0.839849	1.53971	0.545458	9.9716e-41	711
BrrIAA37-BrrIAA71	0.839849	1.53971	0.545458	9.9716e-41	711
BrrIAA42-BrrIAA50	0.839053	1.53925	0.545105	3.68637e-25	759
BrrIAA18-BrrIAA35	0.845031	1.55189	0.544518	3.82404e-63	1617
BrrIAA16-BrrIAA34	0.844746	1.55152	0.544462	4.35825e-28	729
BrrIAA23-BrrIAA34	0.844746	1.55152	0.544462	4.35825e-28	729
BrrIAA34-BrrIAA36	0.844746	1.55152	0.544462	4.35825e-28	729
BrrIAA34-BrrIAA38	0.844746	1.55152	0.544462	4.35825e-28	729
BrrIAA28-BrrIAA86	0.843204	1.54894	0.544375	3.55773e-28	609
BrrIAA35-BrrIAA72	0.83386	1.5318	0.544366	1.12245e-28	684
BrrIAA28-BrrIAA73	0.843998	1.55076	0.544247	3.93852e-30	672
BrrIAA44-BrrIAA64	0.847053	1.55842	0.543535	6.4675e-22	681
BrrIAA22-BrrIAA80	0.833974	1.53559	0.543097	9.45381e-22	609
BrrIAA25-BrrIAA55	0.833017	1.5352	0.54261	1.85546e-13	399
BrrIAA55-BrrIAA7	0.833017	1.5352	0.54261	1.85546e-13	399
BrrIAA18-BrrIAA53	0.840761	1.55033	0.542311	3.56801e-33	855
BrrIAA21-BrrIAA53	0.840761	1.55033	0.542311	3.56801e-33	855
BrrIAA14-BrrIAA55	0.826761	1.52471	0.542242	9.32338e-17	399
BrrIAA23-BrrIAA25	0.846873	1.56213	0.542127	1.15446e-79	1494
BrrIAA25-BrrIAA36	0.846873	1.56213	0.542127	1.15446e-79	1494
BrrIAA24-BrrIAA59	0.835332	1.54137	0.541941	4.56151e-13	348
BrrIAA6-BrrIAA75	0.854296	1.5766	0.54186	1.43768e-17	561
BrrIAA10-BrrIAA72	0.831582	1.5348	0.541817	1.30172e-24	684
BrrIAA12-BrrIAA72	0.830955	1.5339	0.541729	1.40208e-25	684
BrrIAA44-BrrIAA87	0.841979	1.55518	0.541404	7.31766e-19	498
BrrIAA10-BrrIAA74	0.837905	1.54788	0.541323	1.99567e-26	684
BrrIAA33-BrrIAA79	0.847848	1.56914	0.540328	2.32843e-12	378
BrrIAA31-BrrIAA58	0.839613	1.55455	0.540101	2.84696e-38	816
BrrIAA42-BrrIAA58	0.839613	1.55455	0.540101	2.84696e-38	816
BrrIAA14-BrrIAA73	0.834088	1.5486	0.538609	1.19088e-28	672
BrrIAA18-BrrIAA87	0.837801	1.55584	0.538489	8.37739e-25	504
BrrIAA21-BrrIAA87	0.837801	1.55584	0.538489	8.37739e-25	504
BrrIAA5-BrrIAA67	0.839985	1.56135	0.537987	4.58865e-25	708
BrrIAA29-BrrIAA65	0.836237	1.55467	0.537885	7.00086e-33	699
BrrIAA29-BrrIAA69	0.836237	1.55467	0.537885	7.00086e-33	699
BrrIAA30-BrrIAA65	0.836237	1.55467	0.537885	7.00086e-33	699
BrrIAA30-BrrIAA69	0.836237	1.55467	0.537885	7.00086e-33	699
BrrIAA43-BrrIAA65	0.836237	1.55467	0.537885	7.00086e-33	699
BrrIAA43-BrrIAA69	0.836237	1.55467	0.537885	7.00086e-33	699
BrrIAA14-BrrIAA70	0.835825	1.55419	0.53779	3.86086e-33	711
BrrIAA14-BrrIAA71	0.835825	1.55419	0.53779	3.86086e-33	711
BrrIAA31-BrrIAA83	0.858772	1.59687	0.537784	8.89782e-20	570
BrrIAA42-BrrIAA83	0.858772	1.59687	0.537784	8.89782e-20	570
BrrIAA41-BrrIAA82	0.838387	1.55957	0.537575	6.94717e-17	543
BrrIAA33-BrrIAA77	0.835068	1.55387	0.537412	3.90183e-29	726
BrrIAA41-BrrIAA52	0.826711	1.53873	0.537268	6.47706e-28	705
BrrIAA19-BrrIAA24	0.841334	1.56602	0.537244	4.82688e-30	726
BrrIAA24-BrrIAA77	0.841334	1.56602	0.537244	4.82688e-30	726
BrrIAA39-BrrIAA73	0.837408	1.55921	0.537072	2.43855e-28	669
BrrIAA40-BrrIAA41	0.833725	1.55243	0.537046	2.83959e-45	1341
BrrIAA7-BrrIAA76	0.830335	1.5464	0.536946	9.77658e-24	570
BrrIAA2-BrrIAA70	0.841049	1.56835	0.536263	9.79476e-28	711
BrrIAA2-BrrIAA71	0.841049	1.56835	0.536263	9.79476e-28	711
BrrIAA43-BrrIAA67	0.838008	1.5632	0.536086	1.21277e-28	708
BrrIAA25-BrrIAA43	0.836674	1.56094	0.536007	3.30062e-52	1446
BrrIAA39-BrrIAA46	0.840835	1.56878	0.535978	1.10499e-33	810
BrrIAA37-BrrIAA78	0.843753	1.57479	0.535787	1.00177e-14	399
BrrIAA14-BrrIAA64	0.840066	1.56826	0.535669	8.90357e-28	726
BrrIAA56-BrrIAA64	0.841884	1.57286	0.535255	4.77568e-22	717
BrrIAA14-BrrIAA88	0.851812	1.59206	0.535037	2.46436e-19	513
BrrIAA39-BrrIAA78	0.851722	1.59208	0.534974	5.08007e-16	399
BrrIAA40-BrrIAA78	0.851722	1.59208	0.534974	5.08007e-16	399
BrrIAA31-BrrIAA34	0.852871	1.59555	0.53453	3.83178e-25	729
BrrIAA34-BrrIAA42	0.852871	1.59555	0.53453	3.83178e-25	729
BrrIAA21-BrrIAA27	0.824389	1.5423	0.53452	3.36967e-55	1434
BrrIAA21-BrrIAA35	0.824389	1.5423	0.53452	3.36967e-55	1434
BrrIAA4-BrrIAA60	0.82781	1.54929	0.534315	4.02814e-36	810
BrrIAA10-BrrIAA87	0.827608	1.54956	0.534094	1.08332e-18	504
BrrIAA11-BrrIAA87	0.827608	1.54956	0.534094	1.08332e-18	504
BrrIAA12-BrrIAA87	0.827608	1.54956	0.534094	1.08332e-18	504
BrrIAA13-BrrIAA87	0.827608	1.54956	0.534094	1.08332e-18	504
BrrIAA15-BrrIAA87	0.827608	1.54956	0.534094	1.08332e-18	504
BrrIAA17-BrrIAA87	0.827608	1.54956	0.534094	1.08332e-18	504
BrrIAA20-BrrIAA87	0.827608	1.54956	0.534094	1.08332e-18	504
BrrIAA22-BrrIAA74	0.82488	1.54687	0.533259	4.52961e-32	684
BrrIAA65-BrrIAA7	0.831523	1.55936	0.533247	3.68204e-27	699
BrrIAA69-BrrIAA7	0.831523	1.55936	0.533247	3.68204e-27	699
BrrIAA48-BrrIAA58	0.832054	1.56154	0.532844	7.76855e-27	813
BrrIAA24-BrrIAA64	0.8328	1.56319	0.532755	4.03881e-28	720
BrrIAA59-BrrIAA7	0.840321	1.57762	0.532651	1.13116e-11	348
BrrIAA12-BrrIAA88	0.832323	1.5629	0.53255	7.09041e-19	501
BrrIAA25-BrrIAA35	0.833766	1.56602	0.53241	4.20536e-55	1449
BrrIAA24-BrrIAA68	0.825054	1.54966	0.532409	2.05916e-28	642
BrrIAA26-BrrIAA53	0.840523	1.57946	0.532159	2.7786e-29	792
BrrIAA7-BrrIAA74	0.831334	1.56238	0.532096	7.9279e-35	684
BrrIAA75-BrrIAA8	0.84628	1.5926	0.531383	1.5369e-18	561
BrrIAA75-BrrIAA9	0.84628	1.5926	0.531383	1.5369e-18	561
BrrIAA16-BrrIAA78	0.848136	1.59647	0.531256	5.53509e-15	399
BrrIAA23-BrrIAA78	0.848136	1.59647	0.531256	5.53509e-15	399
BrrIAA26-BrrIAA78	0.848136	1.59647	0.531256	5.53509e-15	399
BrrIAA28-BrrIAA78	0.848136	1.59647	0.531256	5.53509e-15	399
BrrIAA36-BrrIAA78	0.848136	1.59647	0.531256	5.53509e-15	399
BrrIAA38-BrrIAA78	0.848136	1.59647	0.531256	5.53509e-15	399
BrrIAA1-BrrIAA62	0.822463	1.54824	0.531223	2.92634e-20	495
BrrIAA6-BrrIAA62	0.822463	1.54824	0.531223	2.92634e-20	495
BrrIAA62-BrrIAA8	0.822463	1.54824	0.531223	2.92634e-20	495
BrrIAA62-BrrIAA9	0.822463	1.54824	0.531223	2.92634e-20	495
BrrIAA14-BrrIAA56	0.833845	1.5707	0.530874	6.2807e-42	936
BrrIAA25-BrrIAA65	0.830089	1.56387	0.53079	1.53574e-26	699
BrrIAA25-BrrIAA69	0.830089	1.56387	0.53079	1.53574e-26	699
BrrIAA27-BrrIAA88	0.843901	1.59023	0.530677	9.04835e-22	498
BrrIAA35-BrrIAA88	0.843901	1.59023	0.530677	9.04835e-22	498
BrrIAA11-BrrIAA40	0.841608	1.58694	0.530335	2.17288e-63	1365
BrrIAA13-BrrIAA40	0.841608	1.58694	0.530335	2.17288e-63	1365
BrrIAA20-BrrIAA40	0.841608	1.58694	0.530335	2.17288e-63	1365
BrrIAA15-BrrIAA45	0.829752	1.56569	0.529958	1.58187e-35	750
BrrIAA15-BrrIAA47	0.829752	1.56569	0.529958	1.58187e-35	750
BrrIAA32-BrrIAA78	0.832401	1.57069	0.529958	1.61763e-17	399
BrrIAA33-BrrIAA78	0.832401	1.57069	0.529958	1.61763e-17	399
BrrIAA41-BrrIAA81	0.845431	1.59538	0.529926	5.45177e-18	525
BrrIAA31-BrrIAA50	0.831473	1.56905	0.529922	7.27049e-27	759
BrrIAA21-BrrIAA32	0.822097	1.55163	0.529829	1.12213e-52	1422
BrrIAA21-BrrIAA33	0.822097	1.55163	0.529829	1.12213e-52	1422
BrrIAA17-BrrIAA82	0.829155	1.56538	0.529684	1.53198e-23	558
BrrIAA22-BrrIAA28	0.842169	1.59036	0.529545	2.12283e-53	1344
BrrIAA32-BrrIAA79	0.841364	1.58937	0.529368	1.06435e-13	378
BrrIAA17-BrrIAA75	0.838919	1.58528	0.529194	1.15226e-22	561
BrrIAA39-BrrIAA68	0.833525	1.57578	0.52896	1.81472e-21	642
BrrIAA40-BrrIAA68	0.833525	1.57578	0.52896	1.81472e-21	642
BrrIAA60-BrrIAA62	0.810281	1.53215	0.528851	1.86783e-23	498
BrrIAA3-BrrIAA60	0.824966	1.56028	0.528729	9.90447e-39	810
BrrIAA2-BrrIAA65	0.829105	1.56861	0.528561	3.61085e-33	699
BrrIAA2-BrrIAA69	0.829105	1.56861	0.528561	3.61085e-33	699
BrrIAA24-BrrIAA40	0.843672	1.59685	0.528334	1.67913e-71	1305
BrrIAA31-BrrIAA49	0.825799	1.56303	0.528331	3.92639e-37	825
BrrIAA42-BrrIAA49	0.825799	1.56303	0.528331	3.92639e-37	825
BrrIAA40-BrrIAA84	0.845672	1.60088	0.528253	2.86256e-18	498
BrrIAA34-BrrIAA62	0.810314	1.53449	0.528069	7.02998e-19	498
BrrIAA39-BrrIAA43	0.843285	1.59744	0.527897	1.00191e-65	1683
BrrIAA29-BrrIAA78	0.833893	1.5804	0.527646	5.74703e-17	399
BrrIAA30-BrrIAA78	0.833893	1.5804	0.527646	5.74703e-17	399
BrrIAA43-BrrIAA78	0.833893	1.5804	0.527646	5.74703e-17	399
BrrIAA49-BrrIAA60	0.817058	1.54904	0.527461	9.9843e-29	741
BrrIAA17-BrrIAA55	0.825748	1.56558	0.527438	1.11616e-16	399
BrrIAA22-BrrIAA73	0.833612	1.58135	0.527151	1.20156e-31	672
BrrIAA32-BrrIAA54	0.845372	1.60511	0.526675	4.32132e-47	870
BrrIAA33-BrrIAA54	0.845372	1.60511	0.526675	4.32132e-47	870
BrrIAA15-BrrIAA66	0.829174	1.57457	0.526603	2.2549e-40	795
BrrIAA32-BrrIAA77	0.829921	1.57719	0.526201	1.28631e-33	726
BrrIAA32-BrrIAA74	0.831017	1.57961	0.526088	3.06537e-32	684
BrrIAA33-BrrIAA74	0.831017	1.57961	0.526088	3.06537e-32	684
BrrIAA1-BrrIAA66	0.835165	1.58754	0.526075	1.64067e-56	798
BrrIAA22-BrrIAA76	0.824316	1.56981	0.525104	9.83823e-34	573
BrrIAA39-BrrIAA58	0.83185	1.58478	0.524899	4.07993e-41	816
BrrIAA13-BrrIAA66	0.827171	1.57653	0.524677	7.83786e-39	795
BrrIAA20-BrrIAA66	0.827171	1.57653	0.524677	7.83786e-39	795
BrrIAA27-BrrIAA60	0.823494	1.57013	0.524476	7.39296e-34	810
BrrIAA2-BrrIAA57	0.820335	1.56497	0.524187	7.60765e-33	705
BrrIAA36-BrrIAA57	0.831506	1.58705	0.52393	1.71836e-35	705
BrrIAA21-BrrIAA82	0.833835	1.59154	0.523917	1.11666e-19	543
BrrIAA21-BrrIAA66	0.824243	1.57335	0.523877	8.85917e-34	795
BrrIAA4-BrrIAA76	0.822254	1.57146	0.523241	2.77205e-25	570
BrrIAA16-BrrIAA25	0.834417	1.59477	0.52322	8.9431e-79	1494
BrrIAA49-BrrIAA67	0.819969	1.56722	0.5232	6.05666e-26	705
BrrIAA29-BrrIAA75	0.834755	1.59585	0.523078	7.0472e-22	558
BrrIAA30-BrrIAA75	0.834755	1.59585	0.523078	7.0472e-22	558
BrrIAA43-BrrIAA75	0.834755	1.59585	0.523078	7.0472e-22	558
BrrIAA15-BrrIAA84	0.826134	1.57942	0.52306	9.50129e-20	501
BrrIAA14-BrrIAA79	0.847803	1.62091	0.523042	1.25841e-14	390
BrrIAA40-BrrIAA86	0.827865	1.58337	0.522851	2.04444e-26	606
BrrIAA40-BrrIAA74	0.829298	1.58734	0.522446	1.62761e-29	681
BrrIAA1-BrrIAA84	0.840292	1.60863	0.522367	8.44952e-18	498
BrrIAA6-BrrIAA84	0.840292	1.60863	0.522367	8.44952e-18	498
BrrIAA8-BrrIAA84	0.840292	1.60863	0.522367	8.44952e-18	498
BrrIAA84-BrrIAA9	0.840292	1.60863	0.522367	8.44952e-18	498
BrrIAA10-BrrIAA35	0.827378	1.58422	0.522261	3.44525e-62	1599
BrrIAA11-BrrIAA35	0.827378	1.58422	0.522261	3.44525e-62	1599
BrrIAA12-BrrIAA35	0.827378	1.58422	0.522261	3.44525e-62	1599
BrrIAA13-BrrIAA35	0.827378	1.58422	0.522261	3.44525e-62	1599
BrrIAA20-BrrIAA35	0.827378	1.58422	0.522261	3.44525e-62	1599
BrrIAA16-BrrIAA80	0.834207	1.59758	0.52217	5.15706e-27	597
BrrIAA23-BrrIAA80	0.834207	1.59758	0.52217	5.15706e-27	597
BrrIAA28-BrrIAA80	0.834207	1.59758	0.52217	5.15706e-27	597
BrrIAA36-BrrIAA80	0.834207	1.59758	0.52217	5.15706e-27	597
BrrIAA38-BrrIAA80	0.834207	1.59758	0.52217	5.15706e-27	597
BrrIAA27-BrrIAA66	0.826975	1.58387	0.522123	1.9042e-37	798
BrrIAA39-BrrIAA88	0.838827	1.60697	0.521991	4.47964e-20	498
BrrIAA50-BrrIAA70	0.814876	1.56138	0.521896	1.04417e-21	699
BrrIAA50-BrrIAA71	0.814876	1.56138	0.521896	1.04417e-21	699
BrrIAA3-BrrIAA76	0.821102	1.57378	0.521737	9.14747e-26	570
BrrIAA60-BrrIAA70	0.821736	1.57644	0.521259	3.72527e-26	669
BrrIAA60-BrrIAA71	0.821736	1.57644	0.521259	3.72527e-26	669
BrrIAA31-BrrIAA84	0.83673	1.60577	0.521077	1.34481e-20	498
BrrIAA42-BrrIAA84	0.83673	1.60577	0.521077	1.34481e-20	498
BrrIAA29-BrrIAA50	0.838931	1.61055	0.520897	3.29619e-30	756
BrrIAA30-BrrIAA50	0.838931	1.61055	0.520897	3.29619e-30	756
BrrIAA1-BrrIAA74	0.824148	1.58286	0.520669	2.42612e-44	684
BrrIAA6-BrrIAA74	0.824148	1.58286	0.520669	2.42612e-44	684
BrrIAA74-BrrIAA8	0.824148	1.58286	0.520669	2.42612e-44	684
BrrIAA74-BrrIAA9	0.824148	1.58286	0.520669	2.42612e-44	684
BrrIAA42-BrrIAA51	0.835533	1.60614	0.520211	6.59171e-41	807
BrrIAA14-BrrIAA67	0.843014	1.62057	0.520197	8.46295e-35	708
BrrIAA27-BrrIAA72	0.824102	1.58455	0.520085	3.37804e-37	684
BrrIAA2-BrrIAA76	0.821665	1.58031	0.519938	4.74691e-26	570
BrrIAA5-BrrIAA76	0.821665	1.58031	0.519938	4.74691e-26	570
BrrIAA15-BrrIAA35	0.826371	1.58997	0.519741	1.10823e-62	1599
BrrIAA18-BrrIAA61	0.830644	1.59884	0.519528	9.33505e-20	483
BrrIAA21-BrrIAA61	0.830644	1.59884	0.519528	9.33505e-20	483
BrrIAA27-BrrIAA67	0.827552	1.59374	0.519252	8.01467e-42	705
BrrIAA35-BrrIAA67	0.827552	1.59374	0.519252	8.01467e-42	705
BrrIAA31-BrrIAA54	0.819824	1.5794	0.519074	2.13251e-44	867
BrrIAA42-BrrIAA54	0.819824	1.5794	0.519074	2.13251e-44	867
BrrIAA6-BrrIAA66	0.829012	1.59718	0.519046	9.91533e-62	798
BrrIAA66-BrrIAA8	0.829012	1.59718	0.519046	9.91533e-62	798
BrrIAA66-BrrIAA9	0.829012	1.59718	0.519046	9.91533e-62	798
BrrIAA39-BrrIAA86	0.822844	1.58537	0.519022	9.94405e-30	606
BrrIAA37-BrrIAA85	0.831788	1.60277	0.518969	1.47745e-24	582
BrrIAA22-BrrIAA62	0.821794	1.58396	0.518823	6.05819e-25	498
BrrIAA31-BrrIAA61	0.816145	1.57325	0.518763	3.00881e-22	483
BrrIAA42-BrrIAA61	0.816145	1.57325	0.518763	3.00881e-22	483
BrrIAA31-BrrIAA51	0.833979	1.60919	0.51826	1.32438e-42	807
BrrIAA43-BrrIAA72	0.827692	1.59758	0.518092	1.03757e-32	684
BrrIAA24-BrrIAA45	0.81883	1.58084	0.51797	1.95232e-35	753
BrrIAA24-BrrIAA47	0.81883	1.58084	0.51797	1.95232e-35	753
BrrIAA32-BrrIAA86	0.838877	1.62147	0.517356	1.72637e-30	609
BrrIAA33-BrrIAA86	0.838877	1.62147	0.517356	1.72637e-30	609
BrrIAA1-BrrIAA55	0.820034	1.58656	0.516864	2.19405e-16	399
BrrIAA11-BrrIAA72	0.816792	1.58062	0.516753	9.53072e-29	684
BrrIAA13-BrrIAA72	0.816792	1.58062	0.516753	9.53072e-29	684
BrrIAA20-BrrIAA72	0.816792	1.58062	0.516753	9.53072e-29	684
BrrIAA2-BrrIAA67	0.824106	1.59516	0.51663	1.06795e-37	708
BrrIAA29-BrrIAA61	0.824699	1.59837	0.515963	4.98414e-32	483
BrrIAA30-BrrIAA61	0.824699	1.59837	0.515963	4.98414e-32	483
BrrIAA43-BrrIAA61	0.824699	1.59837	0.515963	4.98414e-32	483
BrrIAA46-BrrIAA60	0.82288	1.5957	0.515684	2.11537e-31	771
BrrIAA31-BrrIAA43	0.847188	1.64301	0.515632	3.06998e-65	1650
BrrIAA31-BrrIAA87	0.831101	1.61237	0.515454	5.89618e-23	501
BrrIAA42-BrrIAA87	0.831101	1.61237	0.515454	5.89618e-23	501
BrrIAA18-BrrIAA59	0.831328	1.6137	0.515169	6.91043e-15	348
BrrIAA21-BrrIAA59	0.831328	1.6137	0.515169	6.91043e-15	348
BrrIAA14-BrrIAA21	0.808515	1.57028	0.514885	4.32078e-51	1488
BrrIAA34-BrrIAA44	0.845606	1.64363	0.514474	2.64326e-42	726
BrrIAA32-BrrIAA83	0.833167	1.61974	0.514383	1.03869e-26	573
BrrIAA37-BrrIAA40	0.836692	1.62688	0.514292	3.76266e-79	1302
BrrIAA31-BrrIAA45	0.822396	1.59993	0.514021	8.32137e-35	753
BrrIAA31-BrrIAA47	0.822396	1.59993	0.514021	8.32137e-35	753
BrrIAA42-BrrIAA45	0.822396	1.59993	0.514021	8.32137e-35	753
BrrIAA42-BrrIAA47	0.822396	1.59993	0.514021	8.32137e-35	753
BrrIAA3-BrrIAA57	0.814013	1.58428	0.513805	3.27086e-43	705
BrrIAA4-BrrIAA57	0.814013	1.58428	0.513805	3.27086e-43	705
BrrIAA26-BrrIAA80	0.829612	1.61488	0.513729	5.93082e-30	597
BrrIAA40-BrrIAA87	0.833713	1.62299	0.513688	6.41049e-23	501
BrrIAA58-BrrIAA60	0.819532	1.59543	0.513675	6.20764e-33	777
BrrIAA55-BrrIAA6	0.816436	1.59067	0.513266	6.89878e-17	399
BrrIAA55-BrrIAA8	0.816436	1.59067	0.513266	6.89878e-17	399
BrrIAA55-BrrIAA9	0.816436	1.59067	0.513266	6.89878e-17	399
BrrIAA21-BrrIAA3	0.802476	1.56393	0.513116	1.22573e-52	1485
BrrIAA3-BrrIAA68	0.825119	1.60829	0.513043	1.17277e-28	642
BrrIAA15-BrrIAA55	0.817211	1.59326	0.512918	1.80084e-17	399
BrrIAA17-BrrIAA45	0.818293	1.59564	0.512832	9.56897e-41	753
BrrIAA17-BrrIAA47	0.818293	1.59564	0.512832	9.56897e-41	753
BrrIAA17-BrrIAA28	0.827914	1.61507	0.512618	8.86877e-80	1347
BrrIAA11-BrrIAA74	0.822647	1.60504	0.51254	1.95527e-30	684
BrrIAA13-BrrIAA74	0.822647	1.60504	0.51254	1.95527e-30	684
BrrIAA17-BrrIAA74	0.822647	1.60504	0.51254	1.95527e-30	684
BrrIAA20-BrrIAA74	0.822647	1.60504	0.51254	1.95527e-30	684
BrrIAA32-BrrIAA84	0.829745	1.61898	0.512512	5.40744e-23	498
BrrIAA33-BrrIAA84	0.829745	1.61898	0.512512	5.40744e-23	498
BrrIAA44-BrrIAA81	0.830155	1.62018	0.512383	1.1158e-25	522
BrrIAA44-BrrIAA80	0.824382	1.60946	0.512211	3.30658e-31	594
BrrIAA40-BrrIAA5	0.82405	1.60903	0.512141	2.55778e-57	1362
BrrIAA45-BrrIAA59	0.818878	1.59913	0.512078	3.26713e-16	348
BrrIAA47-BrrIAA59	0.818878	1.59913	0.512078	3.26713e-16	348
BrrIAA4-BrrIAA68	0.823563	1.60847	0.512016	3.21437e-29	642
BrrIAA25-BrrIAA68	0.818355	1.59891	0.51182	2.99003e-27	642
BrrIAA22-BrrIAA68	0.80952	1.58198	0.511713	3.27372e-30	642
BrrIAA39-BrrIAA54	0.832525	1.62805	0.511363	6.17005e-53	867
BrrIAA44-BrrIAA78	0.827046	1.61763	0.51127	8.78934e-16	396
BrrIAA14-BrrIAA50	0.829961	1.62346	0.51123	1.83741e-38	759
BrrIAA18-BrrIAA66	0.818984	1.60209	0.511196	6.46884e-35	795
BrrIAA41-BrrIAA78	0.830237	1.62513	0.510876	1.07484e-16	399
BrrIAA14-BrrIAA61	0.820531	1.60617	0.51086	5.13017e-29	483
BrrIAA23-BrrIAA63	0.826145	1.61745	0.51077	5.29932e-39	690
BrrIAA10-BrrIAA39	0.826119	1.6186	0.51039	3.79266e-87	1719
BrrIAA14-BrrIAA53	0.827202	1.62076	0.510379	3.18679e-59	852
BrrIAA14-BrrIAA45	0.820641	1.60862	0.510152	2.23494e-46	753
BrrIAA14-BrrIAA47	0.820641	1.60862	0.510152	2.23494e-46	753
BrrIAA1-BrrIAA40	0.826209	1.62043	0.509871	5.64496e-61	1362
BrrIAA40-BrrIAA9	0.826209	1.62043	0.509871	5.64496e-61	1362
BrrIAA17-BrrIAA59	0.826939	1.62203	0.509818	1.21476e-14	348
BrrIAA37-BrrIAA45	0.820832	1.61146	0.509372	5.67729e-35	750
BrrIAA37-BrrIAA47	0.820832	1.61146	0.509372	5.67729e-35	750
BrrIAA10-BrrIAA88	0.817894	1.60727	0.508872	3.19518e-21	501
BrrIAA11-BrrIAA88	0.817894	1.60727	0.508872	3.19518e-21	501
BrrIAA13-BrrIAA88	0.817894	1.60727	0.508872	3.19518e-21	501
BrrIAA15-BrrIAA88	0.817894	1.60727	0.508872	3.19518e-21	501
BrrIAA17-BrrIAA88	0.817894	1.60727	0.508872	3.19518e-21	501
BrrIAA20-BrrIAA88	0.817894	1.60727	0.508872	3.19518e-21	501
BrrIAA22-BrrIAA70	0.818564	1.60925	0.508662	1.06767e-46	711
BrrIAA22-BrrIAA71	0.818564	1.60925	0.508662	1.06767e-46	711
BrrIAA60-BrrIAA61	0.800062	1.57334	0.508513	8.92705e-26	483
BrrIAA25-BrrIAA37	0.823387	1.61976	0.50834	5.55311e-56	1437
BrrIAA22-BrrIAA35	0.813149	1.59987	0.508258	5.72778e-62	1617
BrrIAA41-BrrIAA85	0.818862	1.61129	0.508201	3.59797e-29	579
BrrIAA22-BrrIAA55	0.813192	1.60018	0.508188	7.17177e-20	399
BrrIAA21-BrrIAA4	0.80412	1.58313	0.507932	5.7891e-60	1485
BrrIAA31-BrrIAA78	0.824927	1.62473	0.507733	7.24964e-19	399
BrrIAA42-BrrIAA78	0.824927	1.62473	0.507733	7.24964e-19	399
BrrIAA28-BrrIAA7	0.83107	1.63723	0.507608	5.55123e-58	1344
BrrIAA16-BrrIAA59	0.831649	1.6396	0.507228	5.32298e-16	348
BrrIAA23-BrrIAA59	0.831649	1.6396	0.507228	5.32298e-16	348
BrrIAA26-BrrIAA59	0.831649	1.6396	0.507228	5.32298e-16	348
BrrIAA36-BrrIAA59	0.831649	1.6396	0.507228	5.32298e-16	348
BrrIAA38-BrrIAA59	0.831649	1.6396	0.507228	5.32298e-16	348
BrrIAA27-BrrIAA64	0.835858	1.64859	0.507015	1.95082e-37	723
BrrIAA35-BrrIAA64	0.835858	1.64859	0.507015	1.95082e-37	723
BrrIAA28-BrrIAA59	0.830158	1.63739	0.507	4.36013e-15	348
BrrIAA16-BrrIAA63	0.821135	1.62037	0.506758	2.05706e-36	690
BrrIAA36-BrrIAA63	0.821135	1.62037	0.506758	2.05706e-36	690
BrrIAA38-BrrIAA63	0.821135	1.62037	0.506758	2.05706e-36	690
BrrIAA29-BrrIAA72	0.821195	1.62054	0.50674	2.66637e-35	684
BrrIAA30-BrrIAA72	0.821195	1.62054	0.50674	2.66637e-35	684
BrrIAA1-BrrIAA88	0.830401	1.63893	0.506672	2.50067e-20	498
BrrIAA6-BrrIAA88	0.830401	1.63893	0.506672	2.50067e-20	498
BrrIAA8-BrrIAA88	0.830401	1.63893	0.506672	2.50067e-20	498
BrrIAA88-BrrIAA9	0.830401	1.63893	0.506672	2.50067e-20	498
BrrIAA14-BrrIAA68	0.805512	1.59141	0.506161	1.24405e-24	639
BrrIAA22-BrrIAA86	0.819083	1.61987	0.505649	2.20655e-33	609
BrrIAA44-BrrIAA88	0.820139	1.62282	0.505377	2.35083e-24	495
BrrIAA33-BrrIAA83	0.82818	1.63901	0.505292	8.49492e-28	573
BrrIAA68-BrrIAA7	0.814584	1.61231	0.505226	4.44287e-29	642
BrrIAA2-BrrIAA79	0.824443	1.63269	0.50496	6.19879e-16	375
BrrIAA5-BrrIAA79	0.824443	1.63269	0.50496	6.19879e-16	375
BrrIAA31-BrrIAA67	0.84892	1.68195	0.504724	1.0895e-36	666
BrrIAA42-BrrIAA67	0.84892	1.68195	0.504724	1.0895e-36	666
BrrIAA16-BrrIAA82	0.821184	1.62711	0.504687	2.48883e-22	543
BrrIAA23-BrrIAA82	0.821184	1.62711	0.504687	2.48883e-22	543
BrrIAA26-BrrIAA82	0.821184	1.62711	0.504687	2.48883e-22	543
BrrIAA28-BrrIAA82	0.821184	1.62711	0.504687	2.48883e-22	543
BrrIAA36-BrrIAA82	0.821184	1.62711	0.504687	2.48883e-22	543
BrrIAA38-BrrIAA82	0.821184	1.62711	0.504687	2.48883e-22	543
BrrIAA32-BrrIAA80	0.818757	1.62361	0.50428	5.62359e-26	597
BrrIAA33-BrrIAA80	0.818757	1.62361	0.50428	5.62359e-26	597
BrrIAA19-BrrIAA32	0.817656	1.622	0.504105	4.39108e-39	726
BrrIAA19-BrrIAA33	0.817656	1.622	0.504105	4.39108e-39	726
BrrIAA32-BrrIAA73	0.832639	1.65271	0.503801	2.49134e-37	672
BrrIAA33-BrrIAA73	0.832639	1.65271	0.503801	2.49134e-37	672
BrrIAA28-BrrIAA43	0.8333	1.65419	0.503751	8.44216e-70	1293
BrrIAA21-BrrIAA7	0.800216	1.58875	0.503677	2.1559e-60	1485
BrrIAA16-BrrIAA83	0.824491	1.63775	0.503429	3.49223e-27	570
BrrIAA23-BrrIAA83	0.824491	1.63775	0.503429	3.49223e-27	570
BrrIAA26-BrrIAA83	0.824491	1.63775	0.503429	3.49223e-27	570
BrrIAA28-BrrIAA83	0.824491	1.63775	0.503429	3.49223e-27	570
BrrIAA36-BrrIAA83	0.824491	1.63775	0.503429	3.49223e-27	570
BrrIAA38-BrrIAA83	0.824491	1.63775	0.503429	3.49223e-27	570
BrrIAA11-BrrIAA28	0.822055	1.63377	0.503165	1.02511e-89	1347
BrrIAA16-BrrIAA57	0.820773	1.63123	0.503163	2.46636e-43	705
BrrIAA23-BrrIAA57	0.820773	1.63123	0.503163	2.46636e-43	705
BrrIAA38-BrrIAA57	0.820773	1.63123	0.503163	2.46636e-43	705
BrrIAA18-BrrIAA78	0.814889	1.61999	0.503021	1.11201e-22	402
BrrIAA21-BrrIAA78	0.814889	1.61999	0.503021	1.11201e-22	402
BrrIAA16-BrrIAA64	0.825296	1.64177	0.502687	2.19743e-37	726
BrrIAA23-BrrIAA64	0.825296	1.64177	0.502687	2.19743e-37	726
BrrIAA36-BrrIAA64	0.825296	1.64177	0.502687	2.19743e-37	726
BrrIAA38-BrrIAA64	0.825296	1.64177	0.502687	2.19743e-37	726
BrrIAA34-BrrIAA61	0.797937	1.58844	0.502341	1.33175e-20	483
BrrIAA27-BrrIAA46	0.820988	1.63517	0.50208	2.31092e-43	810
BrrIAA2-BrrIAA88	0.823399	1.64008	0.502049	3.21712e-22	498
BrrIAA5-BrrIAA88	0.823399	1.64008	0.502049	3.21712e-22	498
BrrIAA18-BrrIAA82	0.820632	1.63465	0.502024	4.53057e-25	543
BrrIAA66-BrrIAA7	0.818765	1.63127	0.50192	1.5634e-58	798
BrrIAA1-BrrIAA89	0.807866	1.60962	0.501897	6.16971e-20	339
BrrIAA89-BrrIAA9	0.807866	1.60962	0.501897	6.16971e-20	339
BrrIAA19-BrrIAA60	0.81342	1.62106	0.501782	2.85485e-31	684
BrrIAA60-BrrIAA77	0.81342	1.62106	0.501782	2.85485e-31	684
BrrIAA1-BrrIAA59	0.826469	1.64711	0.501769	8.25376e-14	348
BrrIAA59-BrrIAA6	0.826469	1.64711	0.501769	8.25376e-14	348
BrrIAA59-BrrIAA8	0.826469	1.64711	0.501769	8.25376e-14	348
BrrIAA59-BrrIAA9	0.826469	1.64711	0.501769	8.25376e-14	348
BrrIAA29-BrrIAA87	0.828467	1.65132	0.501701	1.58933e-20	504
BrrIAA30-BrrIAA87	0.828467	1.65132	0.501701	1.58933e-20	504
BrrIAA43-BrrIAA87	0.828467	1.65132	0.501701	1.58933e-20	504
BrrIAA61-BrrIAA64	0.807113	1.6094	0.501501	1.2384e-19	462
BrrIAA22-BrrIAA89	0.808906	1.61438	0.501062	6.58283e-17	339
BrrIAA40-BrrIAA7	0.824263	1.64759	0.500284	4.33514e-78	1362
BrrIAA34-BrrIAA46	0.828761	1.65745	0.50002	4.94187e-25	729
BrrIAA10-BrrIAA33	0.819029	1.63941	0.499588	3.13003e-67	1734
BrrIAA31-BrrIAA64	0.82695	1.65596	0.499379	2.43573e-38	726
BrrIAA42-BrrIAA64	0.82695	1.65596	0.499379	2.43573e-38	726
BrrIAA18-BrrIAA83	0.813614	1.63044	0.499016	1.35782e-35	570
BrrIAA21-BrrIAA83	0.813614	1.63044	0.499016	1.35782e-35	570
BrrIAA61-BrrIAA67	0.804394	1.61373	0.498467	2.35295e-18	462
BrrIAA18-BrrIAA85	0.810885	1.62871	0.497869	5.52514e-41	579
BrrIAA21-BrrIAA85	0.810885	1.62871	0.497869	5.52514e-41	579
BrrIAA48-BrrIAA51	0.816872	1.64211	0.497452	3.53948e-30	801
BrrIAA2-BrrIAA21	0.800149	1.60972	0.497074	8.61759e-60	1485
BrrIAA21-BrrIAA5	0.800149	1.60972	0.497074	8.61759e-60	1485
BrrIAA32-BrrIAA85	0.818017	1.64625	0.496897	1.47891e-30	582
BrrIAA33-BrrIAA85	0.818017	1.64625	0.496897	1.47891e-30	582
BrrIAA27-BrrIAA78	0.815791	1.64427	0.496141	1.09176e-22	399
BrrIAA35-BrrIAA78	0.815791	1.64427	0.496141	1.09176e-22	399
BrrIAA44-BrrIAA75	0.828328	1.66956	0.496134	5.84959e-25	555
BrrIAA50-BrrIAA66	0.814833	1.64308	0.495917	9.66706e-33	744
BrrIAA37-BrrIAA64	0.821321	1.65683	0.495718	5.37728e-48	726
BrrIAA4-BrrIAA79	0.819699	1.65367	0.495685	6.15545e-18	375
BrrIAA1-BrrIAA61	0.810022	1.63436	0.49562	8.4379e-36	483
BrrIAA6-BrrIAA61	0.810022	1.63436	0.49562	8.4379e-36	483
BrrIAA61-BrrIAA8	0.810022	1.63436	0.49562	8.4379e-36	483
BrrIAA61-BrrIAA9	0.810022	1.63436	0.49562	8.4379e-36	483
BrrIAA42-BrrIAA43	0.836678	1.6893	0.495282	6.07614e-77	1650
BrrIAA3-BrrIAA67	0.811512	1.63895	0.49514	6.02077e-51	708
BrrIAA4-BrrIAA67	0.811512	1.63895	0.49514	6.02077e-51	708
BrrIAA4-BrrIAA88	0.819239	1.6549	0.495038	9.53435e-25	498
BrrIAA3-BrrIAA79	0.818859	1.6565	0.49433	6.27316e-18	375
[truncated: 1,878 more rows]

## Sheet: S3
Supplementary Table 3 The prediction of subcellular localization of BrrIAAs
Gene name	Location
BrrIAA1	Nuclear
BrrIAA2	Nuclear
BrrIAA3	Nuclear
BrrIAA4	Nuclear
BrrIAA5	Nuclear
BrrIAA6	Nuclear
BrrIAA7	Nuclear
BrrIAA8	Nuclear
BrrIAA9	Nuclear
BrrIAA10	Nuclear
BrrIAA11	Nuclear
BrrIAA12	Nuclear
BrrIAA13	Nuclear
BrrIAA14	Nuclear
BrrIAA15	Nuclear
BrrIAA16	Nuclear
BrrIAA17	Nuclear
BrrIAA18	Nuclear
BrrIAA19	Nuclear
BrrIAA20	Nuclear
BrrIAA21	Nuclear
BrrIAA22	Nuclear
BrrIAA23	Nuclear
BrrIAA24	Nuclear
BrrIAA25	Nuclear
BrrIAA26	Nuclear
BrrIAA27	Nuclear
BrrIAA28	Nuclear
BrrIAA29	Nuclear
BrrIAA30	Nuclear
BrrIAA31	Nuclear
BrrIAA32	Nuclear
BrrIAA33	Nuclear
BrrIAA34	Nuclear
BrrIAA35	Nuclear
BrrIAA36	Nuclear
BrrIAA37	Nuclear
BrrIAA38	Nuclear
BrrIAA39	Nuclear
BrrIAA40	Nuclear
BrrIAA41	Nuclear
BrrIAA42	Nuclear
BrrIAA43	Nuclear
BrrIAA44	Nuclear
BrrIAA45	Nuclear
BrrIAA46	Nuclear
BrrIAA47	Nuclear
BrrIAA48	Nuclear
BrrIAA49	Nuclear
BrrIAA50	Nuclear
BrrIAA51	Nuclear
BrrIAA52	Nuclear
BrrIAA53	Nuclear
BrrIAA54	Nuclear
BrrIAA55	Nuclear
BrrIAA56	Nuclear
BrrIAA57	Nuclear
BrrIAA58	Nuclear
BrrIAA59	Nuclear
BrrIAA60	Nuclear
BrrIAA61	Nuclear
BrrIAA62	Nuclear
BrrIAA63	Nuclear
BrrIAA64	Nuclear
BrrIAA65	Nuclear
BrrIAA66	Nuclear
BrrIAA67	Nuclear
BrrIAA68	Nuclear
BrrIAA69	Nuclear
BrrIAA70	Nuclear
BrrIAA71	Nuclear
BrrIAA72	Nuclear
BrrIAA73	Nuclear
BrrIAA74	Nuclear
BrrIAA75	Nuclear
BrrIAA76	Nuclear
BrrIAA77	Nuclear
BrrIAA78	Nuclear
BrrIAA79	Nuclear
BrrIAA80	Nuclear
BrrIAA81	Nuclear
BrrIAA82	Nuclear
BrrIAA83	Nuclear
BrrIAA84	Nuclear
BrrIAA85	Nuclear
BrrIAA86	Nuclear
BrrIAA87	Nuclear
BrrIAA88	Nuclear
BrrIAA89	Nuclear

## Sheet: S4
Supplementary Table 4 The expression level of 62 BrrAux/IAA genes expressed in lateral root, main root, outer leaf or inner leaf
#BrrIAA_id	Tissue		Average Expression Level of IL	Tissue		Average Expression Level of LR	Tissue			Average Expression Level of MR	Tissue			Average Expression Level of OL
	IL1	IL2		LR1	LR2		MR1	MR2	MR3		OL1	OL2	OL3
BrrIAA2	3.366	2.888	3.127	6.444	6.712	6.578	3.685	4.546	4.587	4.27267	3.046	3.55	3.657	3.41767
BrrIAA3	8.333	7.256	7.7945	14.085	13.98	14.0325	8.395	10.072	8.968	9.145	7.067	7.927	8.837	7.94367
BrrIAA7	0.265	2.131	1.198	3.222	1.087	2.1545	2.083	2.009	2.844	2.312	3.929	4.076	2.791	3.59867
BrrIAA10	11.457	10.971	11.214	10.035	9.383	9.709	16.358	19.495	18.72	18.191	5.863	9.101	8.344	7.76933
BrrIAA11	3.458	5.066	4.262	0.44	5.363	2.9015	3.837	5.364	5.744	4.98167	4.295	0.06	1.941	2.09867
BrrIAA13	9.693	7.92	8.8065	13.923	8.021	10.972	7.153	6.207	6.361	6.57367	4.234	6.528	7.956	6.23933
BrrIAA14	4.749	4.531	4.64	9.886	10.28	10.083	7.041	7.527	6.694	7.08733	3.29	4.558	4.732	4.19333
BrrIAA16	79.343	83.997	81.67	105.322	108.895	107.108	56.539	50.666	50.63	52.6117	75.114	79.332	78.399	77.615
BrrIAA18	6.962	6.254	6.608	7.473	5.081	6.277	21.709	24.397	24.21	23.4387	5.955	9.04	9.165	8.05333
BrrIAA22	1.579	1.398	1.4885	3.571	3.065	3.318	1.995	1.548	1.782	1.775	3.32	3.174	3.642	3.37867
BrrIAA23	3.043	1.351	2.197	4.024	3.182	3.603	1.714	0.559	1.822	1.365	1.493	1.339	2.015	1.61567
BrrIAA24	15.318	15.176	15.247	11.471	8.892	10.1815	31.794	33.699	33.043	32.8453	12.047	12.169	14.704	12.9733
BrrIAA25	6.028	4.368	5.198	6.243	8.355	7.299	4.326	4.14	4.191	4.219	2.178	2.301	4.613	3.03067
BrrIAA26	0.438	0.699	0.5685	1.275	1.48	1.3775	0.272	0.178	0.048	0.166	0.503	0.797	1.179	0.826333
BrrIAA27	7.146	8.351	7.7485	14.479	12.867	13.673	5.183	4.862	4.714	4.91967	1.401	1.94	1.985	1.77533
BrrIAA29	8.587	8.945	8.766	14.027	11.715	12.871	4.438	4.043	5.173	4.55133	3.686	5.084	4.329	4.36633
BrrIAA30	0.334	0.221	0.2775	1.566	1.48	1.523	0	0.365	0	0.121667	0.487	0	0.731	0.406
BrrIAA32	8.368	8.817	8.5925	19.966	18.996	19.481	7.153	7.446	7.185	7.26133	3.67	3.505	2.986	3.387
BrrIAA34	11.987	8.689	10.338	26.973	27.266	27.1195	13.081	12.259	11.083	12.141	9.686	12.635	12.27	11.5303
BrrIAA41	17.531	15.094	16.3125	30.738	28.746	29.742	24.689	22.493	25.081	24.0877	16.783	17.78	17.883	17.482
BrrIAA44	1.683	2.213	1.948	1.443	1.755	1.599	0.425	0	0.23	0.218333	1.203	0.12	0.299	0.540667
BrrIAA46	11.318	10.377	10.8475	5.292	4.525	4.9085	3.693	3.079	5.419	4.06367	7.158	9.492	9.464	8.70467
BrrIAA47	3.792	3.634	3.713	17.714	18.413	18.0635	7.402	6.085	4.595	6.02733	5.803	6.032	10.151	7.32867
BrrIAA48	140.948	131.271	136.109	460.481	488.146	474.313	275.356	273.349	277.867	275.524	138.607	144.721	155.216	146.181
BrrIAA50	12.759	13.266	13.0125	25.53	26.153	25.8415	27.252	32.815	31.348	30.4717	28.13	28.49	24.735	27.1183
BrrIAA51	1.395	1.747	1.571	17.145	16.488	16.8165	5.023	5.631	5.625	5.42633	4.341	4.046	3.538	3.975
BrrIAA52	2.144	2.586	2.365	6.34	6.941	6.6405	2.86	2.966	1.703	2.50967	1.523	1.504	1.09	1.37233
BrrIAA53	28.964	26.287	27.6255	76.816	84.647	80.7315	70.357	73.944	66.625	70.3087	24.048	27.332	24.212	25.1973
BrrIAA54	50.771	47.752	49.2615	208.78	221.914	215.347	268.082	244.091	242.028	251.4	55.65	56.965	61.472	58.029
BrrIAA55	0.726	0.804	0.765	0.304	0.406	0.355	0.136	0.057	0	0.0643333	5.209	3.625	3.702	4.17867
BrrIAA56	16.447	17.063	16.755	98.897	97.73	98.3135	39.564	33.285	29.058	33.969	20.18	17.554	15.241	17.6583
BrrIAA57	14.292	11.03	12.661	18.549	16.645	17.597	41.663	37.807	39.603	39.691	58.117	56.318	56.501	56.9787
BrrIAA58	23.328	21.966	22.647	40.643	40.153	40.398	14.075	15.679	13.713	14.489	24.947	25.075	27.019	25.6803
BrrIAA59	0.645	0.291	0.468	1.572	1.63	1.601	0.505	0.17	0	0.225	0.35	1.188	1.299	0.945667
BrrIAA60	1.798	2.015	1.9065	14.078	16.187	15.1325	4.117	4.448	4.294	4.28633	5.605	5.43	5.329	5.45467
BrrIAA61	1.913	2.213	2.063	0	0.177	0.0885	0.176	0	0	0.0586667	4.386	2.407	3.374	3.389
BrrIAA62	2.662	2.166	2.414	0.595	1.035	0.815	1.314	1.175	0.966	1.15167	4.234	3.655	4.195	4.028
BrrIAA63	188.33	165.676	177.003	235.591	236.471	236.031	151.136	143.262	128.892	141.097	341.804	321.316	345.109	336.076
BrrIAA64	13.958	12.194	13.076	78.013	80.613	79.313	22.502	19.365	16.898	19.5883	14.453	12.44	13.315	13.4027
BrrIAA65	7.757	7.372	7.5645	3.112	3.058	3.085	0.232	0.292	0.151	0.225	7.661	8.378	9.673	8.57067
BrrIAA66	61.674	58.758	60.216	170.278	168.495	169.387	106.325	100.958	107.012	104.765	69.128	59.251	71.667	66.682
BrrIAA67	12.551	10.925	11.738	114.949	120.177	117.563	43.602	42.822	40.949	42.4577	11.895	10.078	13.226	11.733
BrrIAA68	6.074	5.788	5.931	9.491	7.976	8.7335	4.91	3.824	3.834	4.18933	14.209	12.335	14.36	13.6347
BrrIAA70	72.474	55.264	63.869	2.834	2.606	2.72	8.579	10.485	9.538	9.534	115.717	124.339	135.766	125.274
BrrIAA71	2.685	3.471	3.078	0.712	0.877	0.7945	2.379	0.567	2.369	1.77167	2.01	3.264	3.374	2.88267
BrrIAA72	2.87	1.922	2.396	13.172	15.519	14.3455	4.654	2.957	3.914	3.84167	2.086	1.489	1.761	1.77867
BrrIAA73	26.647	17.971	22.309	3.83	2.855	3.3425	1.097	1.394	1.062	1.18433	86.277	83.875	80.385	83.5123
BrrIAA74	31.246	24.831	28.0385	10.41	11.086	10.748	16.918	16.764	19.053	17.5783	106.746	107.943	125.958	113.549
BrrIAA75	52.384	45.108	48.746	53.913	54.284	54.0985	22.558	24.348	25.953	24.2863	125.098	115.434	117.957	119.496
BrrIAA76	16.47	13.336	14.903	0.091	0.151	0.121	1.29	0.535	0.459	0.761333	56.609	51.911	53.605	54.0417
BrrIAA77	77.741	62.788	70.2645	21.13	24.018	22.574	53.118	49.912	51.985	51.6717	130.703	126.114	137.094	131.304
BrrIAA78	4.103	5.451	4.777	14.324	11.937	13.1305	2.788	2.487	0.428	1.901	9.153	7.987	7.15	8.09667
BrrIAA79	3.366	2.423	2.8945	4.134	3.89	4.012	1.186	1.005	0.784	0.991667	6.001	6.573	3.642	5.40533
BrrIAA80	0	0	0	0	0	0	0	0	0	0	1.234	0.542	0.926	0.900667
BrrIAA81	23.363	15.607	19.485	36.716	34.07	35.393	58.998	60.348	56.334	58.56	38.212	41.998	48.5	42.9033
BrrIAA82	6.443	5.334	5.8885	6.864	6.358	6.611	2.836	2.171	2.686	2.56433	19.342	20.939	25.451	21.9107
BrrIAA83	25.218	23.736	24.477	5.04	4.99	5.015	6.272	4.651	4.722	5.215	53.503	53.114	55.038	53.885
BrrIAA84	33.471	29.07	31.2705	73.005	77.084	75.0445	8.643	6.895	7.217	7.585	58.665	59.522	58.143	58.7767
BrrIAA85	19.19	17.831	18.5105	2.342	2.619	2.4805	7.065	6.668	4.531	6.088	25.221	20.126	24.675	23.3407
BrrIAA86	0.715	0.92	0.8175	0	0.917	0.4585	0.465	0	0.594	0.353	3.518	3.986	4.478	3.994
BrrIAA87	59.98	43.687	51.8335	241.815	246.11	243.963	38.146	25.483	24.242	29.2903	90.374	90.629	99.164	93.389
BrrIAA88	20.85	13.452	17.151	9.944	13.882	11.913	2.812	1.442	1.561	1.93833	27.947	29.889	33.333	30.3897

## Sheet: S5
Supplementary Table 5 The expression level of 37 genes highly expressed in root than that of leaf
#BrrIAA_id	Tissue		Average Expression Level of IL	Tissue		Average Expression Level of LR	Tissue			Average Expression Level of MR	Tissue			Average Expression Level of OL
	IL1	IL2		LR1	LR2		MR1	MR2	MR3		OL1	OL2	OL3
BrrIAA2	3.366	2.888	3.127	6.444	6.712	6.578	3.685	4.546	4.587	4.27267	3.046	3.55	3.657	3.41767
BrrIAA3	8.333	7.256	7.7945	14.085	13.98	14.0325	8.395	10.072	8.968	9.145	7.067	7.927	8.837	7.94367
BrrIAA10	11.457	10.971	11.214	10.035	9.383	9.709	16.358	19.495	18.72	18.191	5.863	9.101	8.344	7.76933
BrrIAA11	3.458	5.066	4.262	0.44	5.363	2.9015	3.837	5.364	5.744	4.98167	4.295	0.06	1.941	2.09867
BrrIAA13	9.693	7.92	8.8065	13.923	8.021	10.972	7.153	6.207	6.361	6.57367	4.234	6.528	7.956	6.23933
BrrIAA14	4.749	4.531	4.64	9.886	10.28	10.083	7.041	7.527	6.694	7.08733	3.29	4.558	4.732	4.19333
BrrIAA16	79.343	83.997	81.67	105.322	108.895	107.108	56.539	50.666	50.63	52.6117	75.114	79.332	78.399	77.615
BrrIAA18	6.962	6.254	6.608	7.473	5.081	6.277	21.709	24.397	24.21	23.4387	5.955	9.04	9.165	8.05333
BrrIAA23	3.043	1.351	2.197	4.024	3.182	3.603	1.714	0.559	1.822	1.365	1.493	1.339	2.015	1.61567
BrrIAA24	15.318	15.176	15.247	11.471	8.892	10.1815	31.794	33.699	33.043	32.8453	12.047	12.169	14.704	12.9733
BrrIAA25	6.028	4.368	5.198	6.243	8.355	7.299	4.326	4.14	4.191	4.219	2.178	2.301	4.613	3.03067
BrrIAA26	0.438	0.699	0.5685	1.275	1.48	1.3775	0.272	0.178	0.048	0.166	0.503	0.797	1.179	0.826333
BrrIAA27	7.146	8.351	7.7485	14.479	12.867	13.673	5.183	4.862	4.714	4.91967	1.401	1.94	1.985	1.77533
BrrIAA29	8.587	8.945	8.766	14.027	11.715	12.871	4.438	4.043	5.173	4.55133	3.686	5.084	4.329	4.36633
BrrIAA30	0.334	0.221	0.2775	1.566	1.48	1.523	0	0.365	0	0.121667	0.487	0	0.731	0.406
BrrIAA32	8.368	8.817	8.5925	19.966	18.996	19.481	7.153	7.446	7.185	7.26133	3.67	3.505	2.986	3.387
BrrIAA34	11.987	8.689	10.338	26.973	27.266	27.1195	13.081	12.259	11.083	12.141	9.686	12.635	12.27	11.5303
BrrIAA41	17.531	15.094	16.3125	30.738	28.746	29.742	24.689	22.493	25.081	24.0877	16.783	17.78	17.883	17.482
BrrIAA47	3.792	3.634	3.713	17.714	18.413	18.0635	7.402	6.085	4.595	6.02733	5.803	6.032	10.151	7.32867
BrrIAA48	140.948	131.271	136.109	460.481	488.146	474.313	275.356	273.349	277.867	275.524	138.607	144.721	155.216	146.181
BrrIAA50	12.759	13.266	13.0125	25.53	26.153	25.8415	27.252	32.815	31.348	30.4717	28.13	28.49	24.735	27.1183
BrrIAA51	1.395	1.747	1.571	17.145	16.488	16.8165	5.023	5.631	5.625	5.42633	4.341	4.046	3.538	3.975
BrrIAA52	2.144	2.586	2.365	6.34	6.941	6.6405	2.86	2.966	1.703	2.50967	1.523	1.504	1.09	1.37233
BrrIAA53	28.964	26.287	27.6255	76.816	84.647	80.7315	70.357	73.944	66.625	70.3087	24.048	27.332	24.212	25.1973
BrrIAA54	50.771	47.752	49.2615	208.78	221.914	215.347	268.082	244.091	242.028	251.4	55.65	56.965	61.472	58.029
BrrIAA56	16.447	17.063	16.755	98.897	97.73	98.3135	39.564	33.285	29.058	33.969	20.18	17.554	15.241	17.6583
BrrIAA58	23.328	21.966	22.647	40.643	40.153	40.398	14.075	15.679	13.713	14.489	24.947	25.075	27.019	25.6803
BrrIAA59	0.645	0.291	0.468	1.572	1.63	1.601	0.505	0.17	0	0.225	0.35	1.188	1.299	0.945667
BrrIAA60	1.798	2.015	1.9065	14.078	16.187	15.1325	4.117	4.448	4.294	4.28633	5.605	5.43	5.329	5.45467
BrrIAA64	13.958	12.194	13.076	78.013	80.613	79.313	22.502	19.365	16.898	19.5883	14.453	12.44	13.315	13.4027
BrrIAA66	61.674	58.758	60.216	170.278	168.495	169.387	106.325	100.958	107.012	104.765	69.128	59.251	71.667	66.682
BrrIAA67	12.551	10.925	11.738	114.949	120.177	117.563	43.602	42.822	40.949	42.4577	11.895	10.078	13.226	11.733
BrrIAA72	2.87	1.922	2.396	13.172	15.519	14.3455	4.654	2.957	3.914	3.84167	2.086	1.489	1.761	1.77867
BrrIAA78	4.103	5.451	4.777	14.324	11.937	13.1305	2.788	2.487	0.428	1.901	9.153	7.987	7.15	8.09667
BrrIAA81	23.363	15.607	19.485	36.716	34.07	35.393	58.998	60.348	56.334	58.56	38.212	41.998	48.5	42.9033
BrrIAA84	33.471	29.07	31.2705	73.005	77.084	75.0445	8.643	6.895	7.217	7.585	58.665	59.522	58.143	58.7767
BrrIAA87	59.98	43.687	51.8335	241.815	246.11	243.963	38.146	25.483	24.242	29.2903	90.374	90.629	99.164	93.389

## Sheet: S6
Supplementary Table 6 The expression level of 25 genes highly expressed in leaf than that of root
#BrrIAA_id	Tissue		Average Expression Level of IL	Tissue		Average Expression Level of LR	Tissue			Average Expression Level of MR	Tissue			Average Expression Level of OL
	IL1	IL2		LR1	LR2		MR1	MR2	MR3		OL1	OL2	OL3
BrrIAA7	0.265	2.131	1.198	3.222	1.087	2.1545	2.083	2.009	2.844	2.312	3.929	4.076	2.791	3.59867
BrrIAA22	1.579	1.398	1.4885	3.571	3.065	3.318	1.995	1.548	1.782	1.775	3.32	3.174	3.642	3.37867
BrrIAA44	1.683	2.213	1.948	1.443	1.755	1.599	0.425	0	0.23	0.218333	1.203	0.12	0.299	0.540667
BrrIAA46	11.318	10.377	10.8475	5.292	4.525	4.9085	3.693	3.079	5.419	4.06367	7.158	9.492	9.464	8.70467
BrrIAA55	0.726	0.804	0.765	0.304	0.406	0.355	0.136	0.057	0	0.0643333	5.209	3.625	3.702	4.17867
BrrIAA57	14.292	11.03	12.661	18.549	16.645	17.597	41.663	37.807	39.603	39.691	58.117	56.318	56.501	56.9787
BrrIAA61	1.913	2.213	2.063	0	0.177	0.0885	0.176	0	0	0.0586667	4.386	2.407	3.374	3.389
BrrIAA62	2.662	2.166	2.414	0.595	1.035	0.815	1.314	1.175	0.966	1.15167	4.234	3.655	4.195	4.028
BrrIAA63	188.33	165.676	177.003	235.591	236.471	236.031	151.136	143.262	128.892	141.097	341.804	321.316	345.109	336.076
BrrIAA65	7.757	7.372	7.5645	3.112	3.058	3.085	0.232	0.292	0.151	0.225	7.661	8.378	9.673	8.57067
BrrIAA68	6.074	5.788	5.931	9.491	7.976	8.7335	4.91	3.824	3.834	4.18933	14.209	12.335	14.36	13.6347
BrrIAA70	72.474	55.264	63.869	2.834	2.606	2.72	8.579	10.485	9.538	9.534	115.717	124.339	135.766	125.274
BrrIAA71	2.685	3.471	3.078	0.712	0.877	0.7945	2.379	0.567	2.369	1.77167	2.01	3.264	3.374	2.88267
BrrIAA73	26.647	17.971	22.309	3.83	2.855	3.3425	1.097	1.394	1.062	1.18433	86.277	83.875	80.385	83.5123
BrrIAA74	31.246	24.831	28.0385	10.41	11.086	10.748	16.918	16.764	19.053	17.5783	106.746	107.943	125.958	113.549
BrrIAA75	52.384	45.108	48.746	53.913	54.284	54.0985	22.558	24.348	25.953	24.2863	125.098	115.434	117.957	119.496
BrrIAA76	16.47	13.336	14.903	0.091	0.151	0.121	1.29	0.535	0.459	0.761333	56.609	51.911	53.605	54.0417
BrrIAA77	77.741	62.788	70.2645	21.13	24.018	22.574	53.118	49.912	51.985	51.6717	130.703	126.114	137.094	131.304
BrrIAA79	3.366	2.423	2.8945	4.134	3.89	4.012	1.186	1.005	0.784	0.991667	6.001	6.573	3.642	5.40533
BrrIAA80	0	0	0	0	0	0	0	0	0	0	1.234	0.542	0.926	0.900667
BrrIAA82	6.443	5.334	5.8885	6.864	6.358	6.611	2.836	2.171	2.686	2.56433	19.342	20.939	25.451	21.9107
BrrIAA83	25.218	23.736	24.477	5.04	4.99	5.015	6.272	4.651	4.722	5.215	53.503	53.114	55.038	53.885
BrrIAA85	19.19	17.831	18.5105	2.342	2.619	2.4805	7.065	6.668	4.531	6.088	25.221	20.126	24.675	23.3407
BrrIAA86	0.715	0.92	0.8175	0	0.917	0.4585	0.465	0	0.594	0.353	3.518	3.986	4.478	3.994
BrrIAA88	20.85	13.452	17.151	9.944	13.882	11.913	2.812	1.442	1.561	1.93833	27.947	29.889	33.333	30.3897

## Sheet: S7
Supplementary Table 7 27 genes which had low expression level in four tissues
#BrrIAA_id	Tissue		Average Expression Level of IL	Tissue		Average Expression Level of LR	Tissue			Average Expression Level of MR	Tissue			Average Expression Level of OL
	IL1	IL2		LR1	LR2		MR1	MR2	MR3		OL1	OL2	OL3
BrrIAA1	0.323	0.408	0.3655	0.336	0.242	0.289	0.401	0.365	0.174	0.313333	0.426	0.361	0.508	0.431667
BrrIAA4	0	0.105	0.0525	0.091	0.131	0.111	0	0	0.333	0.111	0	0	0.164	0.0546667
BrrIAA5	0	0	0	0	0	0	0	0	0	0	0	0	0	0
BrrIAA6	0	0	0	0	0	0	0	0	0.143	0.0476667	0	0	0	0
BrrIAA8	0	0.023	0.0115	0.091	0.098	0.0945	0	0.097	0	0.0323333	0	0	0	0
BrrIAA9	0	0	0	0	0	0	0	0	0	0	0	0	0	0
BrrIAA12	0	0	0	0	0	0	0	0	0.135	0.045	0	0	0	0
BrrIAA15	0.265	0.128	0.1965	0.039	0.17	0.1045	0	0.081	0.087	0.056	0.183	0	0	0.061
BrrIAA17	0.058	0	0.029	0.091	0	0.0455	0	0.073	0	0.0243333	0	0	0	0
BrrIAA19	0.415	0.571	0.493	0.304	0.046	0.175	0.016	0.154	0.396	0.188667	0.426	0.331	0.522	0.426333
BrrIAA20	0.092	0	0.046	0	0	0	0.096	0	0	0.032	0	0.09	0.119	0.0696667
BrrIAA21	0	0	0	0.162	0.092	0.127	0.208	0	0	0.0693333	0	0.105	0	0.035
BrrIAA28	0	0	0	0.155	0.17	0.1625	0	0	0	0	0	0	0	0
BrrIAA31	0	0	0	0	0.177	0.0885	0	0	0	0	0	0.135	0.164	0.0996667
BrrIAA33	0.115	0.233	0.174	0.731	0.917	0.824	0.328	0	0.166	0.164667	0.244	0	0	0.0813333
BrrIAA35	0	0	0	0	0	0	0.104	0	0	0.0346667	0	0	0	0
BrrIAA36	0	0.012	0.006	0	0	0	0	0	0	0	0	0	0	0
BrrIAA37	0.012	0	0.006	0	0	0	0	0	0.269	0.0896667	0	0	0	0
BrrIAA38	0	0	0	0.226	0.354	0.29	0.112	0.357	0	0.156333	0.32	0.376	0	0.232
BrrIAA39	0	0	0	0	0	0	0	0	0	0	0	0	0	0
BrrIAA40	0	0	0	0	0	0	0	0	0	0	0	0	0	0
BrrIAA42	0	0	0	0	0	0	0	0	0	0	0	0	0	0
BrrIAA43	0	0	0	0	0	0	0	0	0	0	0	0	0	0
BrrIAA45	0	0.175	0.0875	0.815	0.583	0.699	0.128	0.251	0.135	0.171333	0	0	0.09	0.03
BrrIAA49	0	0	0	0	0	0	0	0	0	0	0	0	0	0
BrrIAA69	0.968	0	0.484	0	0	0	0	0	0	0	0.472	0	0.463	0.311667
BrrIAA89	0	0	0	0	0	0	0	0	0	0	0	0	0	0

## Sheet: S8
Supplementary Table 8 Primers used for RT-PCR in this study
Primer name	left primer	right primer
BrrIAA10	GGCCAGTTAGAAGACCCTGT	TCAAGGCCTCTTTTCCCCAT
BrrIAA18	GTGTGTCTGTTGGCATGAGG	CTTAACGGACCGCCAATGAG
BrrIAA24	GAACCGTTGTCACTTCCACC	AACCGTGCTTGGGAGGAATA
BrrIAA46	CACCACCAACAAACCCACAT	TTGTCTTCTCTCGGCCGTTA
BrrIAA50	GCGATGACAAAGCCTCTGTT	TGGGAGCGAGAGAGAGGATA
BrrIAA54	TTACCCGGTTCTGAGTCACC	CGGATCCAGGAGAGAAGACC
BrrIAA66	TTCCAAGGCACAGGTTGTTG	ACCATCCATGCTCACCTTCA
BrrIAA74	CAAAGACGGTGACTGGATGC	ACTTCTCCATTGCTCTCGGA
BrrIAA75	GCAACAGAGCTGAGACTAGGA	GCCATCCAACAATCTGAGCC
BrrIAA76	ATGGAGAAAGGTGGACTCGG	CGACACCGCTTTCACATTGA
BrrIAA81	AAGGGTCAGACTTTGTGCCT	CACCAGAGCCTAAACACTTGG
BrrIAA83	GAGAGGCTTCACGGAGATGA	ACAGTTGTTCTTCCTCCGGT
